# Supplementary material for: Dihydro­cryptopine
Source: Acta Crystallogr Sect E Struct Rep Online. 2012 May 16;68(Pt 6):o1762. doi: 10.1107/S1600536812017588 (PMC3379347; doi:10.1107/S1600536812017588)
Supplement: Supplementary file 1 [file e-68-o1762-sup1.cif]

##############################################################################
#                                                                            #
# This CIF contains the data in a paper accepted for publication in          #
# Acta Crystallographica Section E. It conforms to the requirements of       #
# Notes for Authors for Acta Crystallographica Section E, and has been       #
# peer reviewed under the auspices of the IUCr Commission on Journals.       #
#                                                                            #
# Full details of the Crystallographic Information File format               #
# are given in the paper "The Crystallographic Information File (CIF):       #
# a New Standard Archive File for Crystallography" by S. R. Hall, F. H.      #
# Allen and I. D. Brown [Acta Cryst. (1991), A47, 655-685].                  #
#                                                                            #
# The current version of the core CIF dictionary is obtainable from          #
# ftp://ftp.iucr.org/pub/cif_core.dic.                                       #
#                                                                            #
# Software is freely available for graphical display of the structure(s)     #
# in this CIF. For information consult the CIF software page                 #
# http://www.iucr.org/resources/cif/software.                                #
#                                                                            #
# This file may be used for bona fide research purposes within the           #
# scientific community so long as proper attribution is given to the journal # 
# article from which it was obtained.                                        #
#                                                                            #
##############################################################################
data_global
_audit_creation_method     'form.cif (version 2.0)'
_journal_data_validation_number     ?
_journal_date_recd_electronic     2012-03-07
_journal_date_accepted     2012-04-20
_journal_name_full     'Acta Crystallographica, Section E'
_journal_year     2012
_journal_volume     68
_journal_issue      6
_journal_page_first     o1762
_journal_page_last     o1762
_journal_paper_category     QO
_journal_paper_doi     10.1107/S1600536812017588
_journal_coeditor_code     NC2270
_publ_contact_author_name     'Le Zhou'
_publ_contact_author_address
;
College of Science
Northwest Agriculture and Forestry University
Yangling 712100
People's Republic of China
;
_publ_contact_author_email     'zhoulechem@yahoo.com.cn'
_publ_contact_author_fax     '086 29 87092226'
_publ_contact_author_phone     '086 29 87092048'
_publ_section_title
;
Dihydrocryptopine
;
loop_
    _publ_author_name
    _publ_author_address
    'Wenwen Sun'
;
College of Science
Northwest Agriculture and Forestry University
Yangling 712100
People's Republic of China
;
    'Lei Cao'
;
College of Science
Northwest Agriculture and Forestry University
Yangling 712100
People's Republic of China
;
    'Cen Zhang'
;
College of Science
Northwest Agriculture and Forestry University
Yangling 712100
People's Republic of China
;
    'Lifei Zhu'
;
College of Science
Northwest Agriculture and Forestry University
Yangling 712100
People's Republic of China
;
    'Le Zhou'
;
College of Science
Northwest Agriculture and Forestry University
Yangling 712100
People's Republic of China
;
data_I
_audit_creation_method     SHELXL-97
_chemical_name_systematic
;
6,7-dimethoxy-12-methyl-16,18-dioxa-12-
azatetracyclo[12.7.0.0^4,9^.0^15,19^]henicosa-1(21),4,6,8,14,19-hexaen-3-ol
;
_chemical_name_common     'Dihydrocryptopine'
_chemical_formula_moiety     'C21 H25 N O5'
_chemical_formula_sum     'C21 H25 N O5'
_chemical_formula_iupac     'C21 H25 N O5'
_chemical_formula_weight     371.42
_chemical_melting_point     ?
_symmetry_cell_setting     monoclinic
_symmetry_space_group_name_H-M     'P 21/c'
loop_
    _symmetry_equiv_pos_as_xyz
    'x, y, z'
    '-x, y+1/2, -z+1/2'
    '-x, -y, -z'
    'x, -y-1/2, z-1/2'
_cell_length_a     9.5810(16)
_cell_length_b     6.7405(12)
_cell_length_c     28.886(5)
_cell_angle_alpha     90.00
_cell_angle_beta     92.164(2)
_cell_angle_gamma     90.00
_cell_volume     1864.2(6)
_cell_formula_units_Z     4
_cell_measurement_reflns_used     4124
_cell_measurement_theta_min     2.51
_cell_measurement_theta_max     26.52
_cell_measurement_temperature     296(2)
_exptl_crystal_description     block
_exptl_crystal_colour     colourless
_exptl_crystal_size_max     0.26
_exptl_crystal_size_mid     0.21
_exptl_crystal_size_min     0.18
_exptl_crystal_density_diffrn     1.323
_exptl_crystal_density_meas     ?
_exptl_crystal_density_method     'not measured'
_exptl_crystal_F_000     792
_exptl_absorpt_coefficient_mu     0.094
_exptl_absorpt_correction_type     multi-scan
_exptl_absorpt_process_details     '(SADABS; Sheldrick, 1996)'
_exptl_absorpt_correction_T_min     0.9759
_exptl_absorpt_correction_T_max     0.9832
_exptl_special_details     ?
_diffrn_ambient_temperature     296(2)
_diffrn_radiation_type     MoK\a
_diffrn_radiation_wavelength     0.71073
_diffrn_radiation_source     'fine-focus sealed tube'
_diffrn_radiation_monochromator     graphite
_diffrn_measurement_device_type     'Bruker SMART APEXII CCD area-detector'
_diffrn_measurement_method     'phi and omega scans'
_diffrn_detector_area_resol_mean     ?
_diffrn_reflns_number     13267
_diffrn_reflns_av_R_equivalents     0.0209
_diffrn_reflns_av_sigmaI/netI     0.0187
_diffrn_reflns_theta_min     2.51
_diffrn_reflns_theta_max     25.50
_diffrn_reflns_theta_full     25.50
_diffrn_measured_fraction_theta_max     0.998
_diffrn_measured_fraction_theta_full     0.998
_diffrn_reflns_limit_h_min     -11
_diffrn_reflns_limit_h_max     11
_diffrn_reflns_limit_k_min     -8
_diffrn_reflns_limit_k_max     8
_diffrn_reflns_limit_l_min     -34
_diffrn_reflns_limit_l_max     34
_diffrn_standards_number     0
_diffrn_standards_interval_count     0
_diffrn_standards_interval_time     0
_diffrn_standards_decay_%     0
_refine_special_details
;
Refinement of <i>F</i>^2^ against ALL reflections. The weighted <i>R</i>-factor
<i>wR</i> and
goodness of fit <i>S</i> are based on <i>F</i>^2^, conventional
<i>R</i>-factors <i>R</i> are based
on <i>F</i>, with <i>F</i> set to zero for negative <i>F</i>^2^. The threshold
expression of
<i>F</i>^2^ > \s(<i>F</i>^2^) is used only for calculating <i>R</i>-factors(gt)
<i>etc</i>. and is
not relevant to the choice of reflections for refinement. <i>R</i>-factors
based
on <i>F</i>^2^ are statistically about twice as large as those based on
<i>F</i>, and <i>R</i>-
factors based on ALL data will be even larger.
;
_reflns_number_total     3460
_reflns_number_gt     2721
_reflns_threshold_expression     I>2sigma(I)
_refine_ls_structure_factor_coef     Fsqd
_refine_ls_matrix_type     full
_refine_ls_R_factor_all     0.0507
_refine_ls_R_factor_gt     0.0378
_refine_ls_wR_factor_gt     0.0948
_refine_ls_wR_factor_ref     0.1047
_refine_ls_goodness_of_fit_ref     1.016
_refine_ls_restrained_S_all     1.016
_refine_ls_number_reflns     3460
_refine_ls_number_parameters     248
_refine_ls_number_restraints     0
_refine_ls_hydrogen_treatment     constr
_refine_ls_weighting_scheme     calc
_refine_ls_weighting_details
         'calc w=1/[\s^2^(Fo^2^)+(0.0533P)^2^+0.3327P] where P=(Fo^2^+2Fc^2^)/3'
_atom_sites_solution_hydrogens     geom
_atom_sites_solution_primary     direct
_atom_sites_solution_secondary     difmap
_refine_ls_shift/su_max     0.000
_refine_ls_shift/su_mean     0.000
_refine_diff_density_max     0.121
_refine_diff_density_min     -0.182
_refine_ls_extinction_method     none
_refine_ls_extinction_coef     ?
loop_
    _atom_type_symbol
    _atom_type_description
    _atom_type_scat_dispersion_real
    _atom_type_scat_dispersion_imag
    _atom_type_scat_source
    'C' 'C' 0.0033 0.0016
                         'International Tables Vol C Tables 4.2.6.8 and 6.1.1.4'
    'H' 'H' 0.0000 0.0000
                         'International Tables Vol C Tables 4.2.6.8 and 6.1.1.4'
    'N' 'N' 0.0061 0.0033
                         'International Tables Vol C Tables 4.2.6.8 and 6.1.1.4'
    'O' 'O' 0.0106 0.0060
                         'International Tables Vol C Tables 4.2.6.8 and 6.1.1.4'
_computing_data_collection     'APEX2 (Bruker, 2004)'
_computing_cell_refinement     'SAINT (Bruker, 2004)'
_computing_data_reduction     'SAINT (Bruker, 2004)'
_computing_structure_solution     'SHELXS97 (Sheldrick, 2008)'
_computing_structure_refinement     'SHELXL97 (Sheldrick, 2008)'
_computing_molecular_graphics     'SHELXTL (Sheldrick, 2008)'
_computing_publication_material     'SHELXTL (Sheldrick, 2008)'
loop_
    _atom_site_type_symbol
    _atom_site_label
    _atom_site_fract_x
    _atom_site_fract_y
    _atom_site_fract_z
    _atom_site_U_iso_or_equiv
    _atom_site_adp_type
    _atom_site_calc_flag
    _atom_site_refinement_flags
    _atom_site_occupancy
    _atom_site_symmetry_multiplicity
    _atom_site_disorder_assembly
    _atom_site_disorder_group
    C C1 0.7221(2) 0.5338(3) 0.34220(6) 0.0678(5) Uani d . 1 1 . .
    H H1A 0.6576 0.6282 0.3550 0.081 Uiso calc R 1 1 . .
    H H1B 0.8016 0.5203 0.3638 0.081 Uiso calc R 1 1 . .
    C C2 0.72327(15) 0.4630(2) 0.26692(5) 0.0479(4) Uani d . 1 1 . .
    C C3 0.65789(15) 0.3100(3) 0.28885(5) 0.0487(4) Uani d . 1 1 . .
    C C4 0.60582(15) 0.1506(2) 0.26509(5) 0.0487(4) Uani d . 1 1 . .
    H H4 0.5641 0.0445 0.2798 0.058 Uiso calc R 1 1 . .
    C C5 0.61899(14) 0.1562(2) 0.21705(5) 0.0422(3) Uani d . 1 1 . .
    H H5 0.5837 0.0503 0.1996 0.051 Uiso calc R 1 1 . .
    C C6 0.68174(13) 0.3111(2) 0.19394(5) 0.0377(3) Uani d . 1 1 . .
    C C7 0.73928(15) 0.4729(2) 0.21985(5) 0.0431(3) Uani d . 1 1 . .
    C C8 0.80651(18) 0.6541(2) 0.19944(5) 0.0548(4) Uani d . 1 1 . .
    H H8A 0.7337 0.7419 0.1873 0.066 Uiso calc R 1 1 . .
    H H8B 0.8579 0.7244 0.2239 0.066 Uiso calc R 1 1 . .
    C C9 0.92335(19) 0.7795(2) 0.13244(6) 0.0612(5) Uani d . 1 1 . .
    H H9A 1.0044 0.7549 0.1141 0.073 Uiso calc R 1 1 . .
    H H9B 0.9429 0.8954 0.1515 0.073 Uiso calc R 1 1 . .
    C C10 0.79804(19) 0.8230(2) 0.09997(6) 0.0576(4) Uani d . 1 1 . .
    H H10A 0.7165 0.8392 0.1185 0.069 Uiso calc R 1 1 . .
    H H10B 0.8141 0.9485 0.0846 0.069 Uiso calc R 1 1 . .
    C C11 0.76530(15) 0.6684(2) 0.06336(5) 0.0446(4) Uani d . 1 1 . .
    C C12 0.67469(14) 0.5083(2) 0.06902(5) 0.0410(3) Uani d . 1 1 . .
    C C13 0.60773(14) 0.4639(2) 0.11475(5) 0.0411(3) Uani d . 1 1 . .
    H H13 0.6067 0.5852 0.1334 0.049 Uiso calc R 1 1 . .
    C C14 0.68894(14) 0.3028(2) 0.14177(4) 0.0390(3) Uani d . 1 1 . .
    H H14A 0.6543 0.1744 0.1314 0.047 Uiso calc R 1 1 . .
    H H14B 0.7863 0.3110 0.1338 0.047 Uiso calc R 1 1 . .
    C C15 1.03219(19) 0.5291(4) 0.18198(7) 0.0806(6) Uani d . 1 1 . .
    H H15A 1.0963 0.5089 0.1577 0.121 Uiso calc R 1 1 . .
    H H15B 1.0145 0.4048 0.1969 0.121 Uiso calc R 1 1 . .
    H H15C 1.0718 0.6208 0.2042 0.121 Uiso calc R 1 1 . .
    C C16 0.64789(15) 0.3799(2) 0.03173(5) 0.0435(3) Uani d . 1 1 . .
    H H16 0.5874 0.2737 0.0354 0.052 Uiso calc R 1 1 . .
    C C17 0.70861(15) 0.4061(2) -0.01042(5) 0.0450(4) Uani d . 1 1 . .
    C C18 0.80076(15) 0.5652(2) -0.01613(5) 0.0462(4) Uani d . 1 1 . .
    C C19 0.82693(16) 0.6915(2) 0.02052(5) 0.0490(4) Uani d . 1 1 . .
    H H19 0.8882 0.7967 0.0167 0.059 Uiso calc R 1 1 . .
    C C20 0.5989(2) 0.1198(3) -0.04403(6) 0.0634(5) Uani d . 1 1 . .
    H H20A 0.6408 0.0319 -0.0214 0.095 Uiso calc R 1 1 . .
    H H20B 0.5888 0.0524 -0.0732 0.095 Uiso calc R 1 1 . .
    H H20C 0.5087 0.1606 -0.0342 0.095 Uiso calc R 1 1 . .
    C C21 0.95733(18) 0.7328(3) -0.06464(6) 0.0669(5) Uani d . 1 1 . .
    H H21A 0.9147 0.8601 -0.0605 0.100 Uiso calc R 1 1 . .
    H H21B 0.9929 0.7246 -0.0952 0.100 Uiso calc R 1 1 . .
    H H21C 1.0326 0.7159 -0.0421 0.100 Uiso calc R 1 1 . .
    N N1 0.90152(13) 0.60922(19) 0.16244(4) 0.0504(3) Uani d . 1 1 . .
    O O1 0.76747(15) 0.6038(2) 0.29889(4) 0.0766(4) Uani d . 1 1 . .
    O O2 0.65523(14) 0.3471(2) 0.33582(4) 0.0720(4) Uani d . 1 1 . .
    O O3 0.46774(10) 0.39104(16) 0.10842(4) 0.0531(3) Uani d . 1 1 . .
    H H3 0.4165 0.4813 0.0992 0.080 Uiso calc R 1 1 . .
    O O4 0.68526(12) 0.28907(18) -0.04891(3) 0.0598(3) Uani d . 1 1 . .
    O O5 0.85638(11) 0.58148(19) -0.05891(4) 0.0626(3) Uani d . 1 1 . .
loop_
    _atom_site_aniso_label
    _atom_site_aniso_U_11
    _atom_site_aniso_U_22
    _atom_site_aniso_U_33
    _atom_site_aniso_U_12
    _atom_site_aniso_U_13
    _atom_site_aniso_U_23
    C1 0.0611(11) 0.0995(15) 0.0425(9) 0.0074(10) 0.0007(8) -0.0176(9)
    C2 0.0436(8) 0.0566(9) 0.0436(8) 0.0013(7) 0.0005(6) -0.0111(7)
    C3 0.0411(8) 0.0690(10) 0.0361(8) 0.0084(8) 0.0029(6) 0.0023(7)
    C4 0.0416(8) 0.0584(10) 0.0463(9) 0.0007(7) 0.0048(6) 0.0102(7)
    C5 0.0381(7) 0.0437(8) 0.0448(8) 0.0007(6) 0.0017(6) -0.0003(6)
    C6 0.0329(7) 0.0396(8) 0.0409(7) 0.0039(6) 0.0043(6) -0.0019(6)
    C7 0.0400(8) 0.0468(8) 0.0430(8) 0.0008(6) 0.0057(6) -0.0055(6)
    C8 0.0655(10) 0.0488(9) 0.0507(9) -0.0124(8) 0.0105(8) -0.0138(7)
    C9 0.0698(11) 0.0517(10) 0.0631(11) -0.0270(9) 0.0159(9) -0.0119(8)
    C10 0.0734(11) 0.0354(8) 0.0653(10) -0.0082(8) 0.0201(9) 0.0018(7)
    C11 0.0473(8) 0.0383(8) 0.0488(8) 0.0014(6) 0.0082(7) 0.0079(6)
    C12 0.0406(8) 0.0402(8) 0.0425(8) 0.0027(6) 0.0071(6) 0.0061(6)
    C13 0.0421(8) 0.0388(8) 0.0431(8) -0.0021(6) 0.0090(6) 0.0005(6)
    C14 0.0413(8) 0.0360(7) 0.0403(8) -0.0014(6) 0.0076(6) -0.0042(6)
    C15 0.0506(11) 0.1104(17) 0.0806(14) -0.0113(11) -0.0011(9) 0.0008(12)
    C16 0.0426(8) 0.0462(8) 0.0420(8) -0.0050(6) 0.0053(6) 0.0063(6)
    C17 0.0411(8) 0.0558(9) 0.0381(8) 0.0007(7) 0.0018(6) 0.0054(7)
    C18 0.0405(8) 0.0589(10) 0.0396(8) -0.0001(7) 0.0062(6) 0.0131(7)
    C19 0.0458(8) 0.0465(9) 0.0553(9) -0.0043(7) 0.0082(7) 0.0147(7)
    C20 0.0755(12) 0.0650(11) 0.0500(10) -0.0126(9) 0.0076(8) -0.0057(8)
    C21 0.0538(10) 0.0878(13) 0.0600(10) -0.0096(9) 0.0150(8) 0.0255(10)
    N1 0.0459(7) 0.0517(8) 0.0541(8) -0.0122(6) 0.0078(6) -0.0070(6)
    O1 0.0940(10) 0.0879(9) 0.0483(7) -0.0248(8) 0.0078(6) -0.0235(6)
    O2 0.0812(9) 0.0981(10) 0.0369(6) -0.0062(8) 0.0049(6) -0.0039(6)
    O3 0.0399(6) 0.0642(7) 0.0555(7) -0.0020(5) 0.0074(5) 0.0149(5)
    O4 0.0663(7) 0.0753(8) 0.0382(6) -0.0172(6) 0.0086(5) -0.0013(5)
    O5 0.0566(7) 0.0870(9) 0.0451(6) -0.0144(6) 0.0139(5) 0.0140(6)
_geom_special_details
;
All e.s.d.'s (except the e.s.d. in the dihedral angle between two l.s. planes)
are estimated using the full covariance matrix. The cell e.s.d.'s are taken
into account individually in the estimation of e.s.d.'s in distances, angles
and torsion angles; correlations between e.s.d.'s in cell parameters are only
used when they are defined by crystal symmetry. An approximate (isotropic)
treatment of cell e.s.d.'s is used for estimating e.s.d.'s involving l.s.
planes.
;
loop_
    _geom_bond_atom_site_label_1
    _geom_bond_atom_site_label_2
    _geom_bond_site_symmetry_2
    _geom_bond_distance
    _geom_bond_publ_flag
    C1 O1 . 1.420(2) ?
    C1 O2 . 1.422(2) ?
    C1 H1A . 0.9700 ?
    C1 H1B . 0.9700 ?
    C2 C3 . 1.374(2) ?
    C2 C7 . 1.376(2) ?
    C2 O1 . 1.3793(18) ?
    C3 C4 . 1.360(2) ?
    C3 O2 . 1.3807(17) ?
    C4 C5 . 1.399(2) ?
    C4 H4 . 0.9300 ?
    C5 C6 . 1.388(2) ?
    C5 H5 . 0.9300 ?
    C6 C7 . 1.422(2) ?
    C6 C14 . 1.5122(18) ?
    C7 C8 . 1.511(2) ?
    C8 N1 . 1.4617(19) ?
    C8 H8A . 0.9700 ?
    C8 H8B . 0.9700 ?
    C9 N1 . 1.458(2) ?
    C9 C10 . 1.524(3) ?
    C9 H9A . 0.9700 ?
    C9 H9B . 0.9700 ?
    C10 C11 . 1.509(2) ?
    C10 H10A . 0.9700 ?
    C10 H10B . 0.9700 ?
    C11 C19 . 1.400(2) ?
    C11 C12 . 1.398(2) ?
    C12 C16 . 1.398(2) ?
    C12 C13 . 1.5200(19) ?
    C13 O3 . 1.4335(17) ?
    C13 C14 . 1.5322(19) ?
    C13 H13 . 0.9800 ?
    C14 H14A . 0.9700 ?
    C14 H14B . 0.9700 ?
    C15 N1 . 1.457(2) ?
    C15 H15A . 0.9600 ?
    C15 H15B . 0.9600 ?
    C15 H15C . 0.9600 ?
    C16 C17 . 1.3805(19) ?
    C16 H16 . 0.9300 ?
    C17 O4 . 1.3745(18) ?
    C17 C18 . 1.403(2) ?
    C18 O5 . 1.3685(17) ?
    C18 C19 . 1.374(2) ?
    C19 H19 . 0.9300 ?
    C20 O4 . 1.420(2) ?
    C20 H20A . 0.9600 ?
    C20 H20B . 0.9600 ?
    C20 H20C . 0.9600 ?
    C21 O5 . 1.419(2) ?
    C21 H21A . 0.9600 ?
    C21 H21B . 0.9600 ?
    C21 H21C . 0.9600 ?
    O3 H3 . 0.8200 ?
loop_
    _geom_angle_atom_site_label_1
    _geom_angle_atom_site_label_2
    _geom_angle_atom_site_label_3
    _geom_angle_site_symmetry_1
    _geom_angle_site_symmetry_3
    _geom_angle
    _geom_angle_publ_flag
    O1 C1 O2 . . 109.34(13) ?
    O1 C1 H1A . . 109.8 ?
    O2 C1 H1A . . 109.8 ?
    O1 C1 H1B . . 109.8 ?
    O2 C1 H1B . . 109.8 ?
    H1A C1 H1B . . 108.3 ?
    C3 C2 C7 . . 124.18(14) ?
    C3 C2 O1 . . 109.97(13) ?
    C7 C2 O1 . . 125.84(15) ?
    C4 C3 C2 . . 121.71(14) ?
    C4 C3 O2 . . 128.23(15) ?
    C2 C3 O2 . . 110.07(14) ?
    C3 C4 C5 . . 115.72(14) ?
    C3 C4 H4 . . 122.1 ?
    C5 C4 H4 . . 122.1 ?
    C6 C5 C4 . . 123.69(14) ?
    C6 C5 H5 . . 118.2 ?
    C4 C5 H5 . . 118.2 ?
    C5 C6 C7 . . 119.32(13) ?
    C5 C6 C14 . . 119.24(12) ?
    C7 C6 C14 . . 121.44(12) ?
    C2 C7 C6 . . 115.33(13) ?
    C2 C7 C8 . . 119.32(13) ?
    C6 C7 C8 . . 125.25(13) ?
    N1 C8 C7 . . 113.84(12) ?
    N1 C8 H8A . . 108.8 ?
    C7 C8 H8A . . 108.8 ?
    N1 C8 H8B . . 108.8 ?
    C7 C8 H8B . . 108.8 ?
    H8A C8 H8B . . 107.7 ?
    N1 C9 C10 . . 112.95(13) ?
    N1 C9 H9A . . 109.0 ?
    C10 C9 H9A . . 109.0 ?
    N1 C9 H9B . . 109.0 ?
    C10 C9 H9B . . 109.0 ?
    H9A C9 H9B . . 107.8 ?
    C11 C10 C9 . . 115.88(14) ?
    C11 C10 H10A . . 108.3 ?
    C9 C10 H10A . . 108.3 ?
    C11 C10 H10B . . 108.3 ?
    C9 C10 H10B . . 108.3 ?
    H10A C10 H10B . . 107.4 ?
    C19 C11 C12 . . 118.27(14) ?
    C19 C11 C10 . . 117.35(13) ?
    C12 C11 C10 . . 124.35(13) ?
    C16 C12 C11 . . 118.97(13) ?
    C16 C12 C13 . . 118.44(12) ?
    C11 C12 C13 . . 122.55(13) ?
    O3 C13 C12 . . 112.35(11) ?
    O3 C13 C14 . . 106.08(11) ?
    C12 C13 C14 . . 111.07(11) ?
    O3 C13 H13 . . 109.1 ?
    C12 C13 H13 . . 109.1 ?
    C14 C13 H13 . . 109.1 ?
    C6 C14 C13 . . 116.11(11) ?
    C6 C14 H14A . . 108.3 ?
    C13 C14 H14A . . 108.3 ?
    C6 C14 H14B . . 108.3 ?
    C13 C14 H14B . . 108.3 ?
    H14A C14 H14B . . 107.4 ?
    N1 C15 H15A . . 109.5 ?
    N1 C15 H15B . . 109.5 ?
    H15A C15 H15B . . 109.5 ?
    N1 C15 H15C . . 109.5 ?
    H15A C15 H15C . . 109.5 ?
    H15B C15 H15C . . 109.5 ?
    C17 C16 C12 . . 121.96(14) ?
    C17 C16 H16 . . 119.0 ?
    C12 C16 H16 . . 119.0 ?
    O4 C17 C16 . . 125.38(14) ?
    O4 C17 C18 . . 115.30(12) ?
    C16 C17 C18 . . 119.31(14) ?
    O5 C18 C19 . . 125.45(14) ?
    O5 C18 C17 . . 115.85(14) ?
    C19 C18 C17 . . 118.70(13) ?
    C18 C19 C11 . . 122.79(14) ?
    C18 C19 H19 . . 118.6 ?
    C11 C19 H19 . . 118.6 ?
    O4 C20 H20A . . 109.5 ?
    O4 C20 H20B . . 109.5 ?
    H20A C20 H20B . . 109.5 ?
    O4 C20 H20C . . 109.5 ?
    H20A C20 H20C . . 109.5 ?
    H20B C20 H20C . . 109.5 ?
    O5 C21 H21A . . 109.5 ?
    O5 C21 H21B . . 109.5 ?
    H21A C21 H21B . . 109.5 ?
    O5 C21 H21C . . 109.5 ?
    H21A C21 H21C . . 109.5 ?
    H21B C21 H21C . . 109.5 ?
    C9 N1 C15 . . 112.43(14) ?
    C9 N1 C8 . . 112.27(13) ?
    C15 N1 C8 . . 110.06(14) ?
    C2 O1 C1 . . 105.37(14) ?
    C3 O2 C1 . . 105.22(13) ?
    C13 O3 H3 . . 109.5 ?
    C17 O4 C20 . . 117.30(12) ?
    C18 O5 C21 . . 116.96(13) ?
loop_
    _geom_torsion_atom_site_label_1
    _geom_torsion_atom_site_label_2
    _geom_torsion_atom_site_label_3
    _geom_torsion_atom_site_label_4
    _geom_torsion_site_symmetry_1
    _geom_torsion_site_symmetry_2
    _geom_torsion_site_symmetry_3
    _geom_torsion_site_symmetry_4
    _geom_torsion
    _geom_torsion_publ_flag
    C7 C2 C3 C4 . . . . 1.7(2) ?
    O1 C2 C3 C4 . . . . -179.25(14) ?
    C7 C2 C3 O2 . . . . -178.17(14) ?
    O1 C2 C3 O2 . . . . 0.91(18) ?
    C2 C3 C4 C5 . . . . -2.1(2) ?
    O2 C3 C4 C5 . . . . 177.69(14) ?
    C3 C4 C5 C6 . . . . 0.6(2) ?
    C4 C5 C6 C7 . . . . 1.4(2) ?
    C4 C5 C6 C14 . . . . -179.36(13) ?
    C3 C2 C7 C6 . . . . 0.4(2) ?
    O1 C2 C7 C6 . . . . -178.53(14) ?
    C3 C2 C7 C8 . . . . 176.81(15) ?
    O1 C2 C7 C8 . . . . -2.1(2) ?
    C5 C6 C7 C2 . . . . -1.82(19) ?
    C14 C6 C7 C2 . . . . 178.92(13) ?
    C5 C6 C7 C8 . . . . -177.99(14) ?
    C14 C6 C7 C8 . . . . 2.8(2) ?
    C2 C7 C8 N1 . . . . 139.97(14) ?
    C6 C7 C8 N1 . . . . -44.0(2) ?
    N1 C9 C10 C11 . . . . -66.69(18) ?
    C9 C10 C11 C19 . . . . -91.15(17) ?
    C9 C10 C11 C12 . . . . 90.89(19) ?
    C19 C11 C12 C16 . . . . -0.8(2) ?
    C10 C11 C12 C16 . . . . 177.11(14) ?
    C19 C11 C12 C13 . . . . 176.99(13) ?
    C10 C11 C12 C13 . . . . -5.1(2) ?
    C16 C12 C13 O3 . . . . -38.64(17) ?
    C11 C12 C13 O3 . . . . 143.52(14) ?
    C16 C12 C13 C14 . . . . 79.99(16) ?
    C11 C12 C13 C14 . . . . -97.85(15) ?
    C5 C6 C14 C13 . . . . 115.88(14) ?
    C7 C6 C14 C13 . . . . -64.86(17) ?
    O3 C13 C14 C6 . . . . -86.03(14) ?
    C12 C13 C14 C6 . . . . 151.62(12) ?
    C11 C12 C16 C17 . . . . 0.2(2) ?
    C13 C12 C16 C17 . . . . -177.67(13) ?
    C12 C16 C17 O4 . . . . -178.53(13) ?
    C12 C16 C17 C18 . . . . 0.4(2) ?
    O4 C17 C18 O5 . . . . -0.76(19) ?
    C16 C17 C18 O5 . . . . -179.84(13) ?
    O4 C17 C18 C19 . . . . 178.58(13) ?
    C16 C17 C18 C19 . . . . -0.5(2) ?
    O5 C18 C19 C11 . . . . 179.15(14) ?
    C17 C18 C19 C11 . . . . -0.1(2) ?
    C12 C11 C19 C18 . . . . 0.8(2) ?
    C10 C11 C19 C18 . . . . -177.30(15) ?
    C10 C9 N1 C15 . . . . 161.30(15) ?
    C10 C9 N1 C8 . . . . -73.96(17) ?
    C7 C8 N1 C9 . . . . 158.57(14) ?
    C7 C8 N1 C15 . . . . -75.39(18) ?
    C3 C2 O1 C1 . . . . -1.83(18) ?
    C7 C2 O1 C1 . . . . 177.23(16) ?
    O2 C1 O1 C2 . . . . 2.09(18) ?
    C4 C3 O2 C1 . . . . -179.40(16) ?
    C2 C3 O2 C1 . . . . 0.42(17) ?
    O1 C1 O2 C3 . . . . -1.56(18) ?
    C16 C17 O4 C20 . . . . -4.4(2) ?
    C18 C17 O4 C20 . . . . 176.55(14) ?
    C19 C18 O5 C21 . . . . 5.0(2) ?
    C17 C18 O5 C21 . . . . -175.74(14) ?
loop_
    _geom_hbond_atom_site_label_D
    _geom_hbond_atom_site_label_H
    _geom_hbond_atom_site_label_A
    _geom_hbond_site_symmetry_A
    _geom_hbond_distance_DH
    _geom_hbond_distance_HA
    _geom_hbond_distance_DA
    _geom_hbond_angle_DHA
    O3 H3 O4 3_665 0.82 2.31 3.0924(16) 159
    C1 H1A O3 2_655 0.97 2.41 3.367(2) 170
