# Supplementary material for: Dihydro­cryptopine
Source: Acta Crystallogr Sect E Struct Rep Online. 2012 May 16;68(Pt 6):o1762. doi: 10.1107/S1600536812017588 (PMC3379347; doi:10.1107/S1600536812017588)
Supplement: Supplementary file 2 [file e-68-o1762-Isup2.hkl]

# 
# h,k,l, Fc-squared, Fo-squared, sigma(Fo-squared) and status flag 
# 
data_I
_shelx_title ' A in P2(1)/c' 
_shelx_refln_list_code          4 
_shelx_F_calc_maximum      224.94 
_exptl_crystal_F_000       792.00 
_reflns_d_resolution_high  0.8255 
 
loop_ 
 _symmetry_equiv_pos_as_xyz 
 'x, y, z' 
 '-x, y+1/2, -z+1/2' 
 '-x, -y, -z' 
 'x, -y-1/2, z-1/2' 
 
_cell_length_a     9.5810 
_cell_length_b     6.7405 
_cell_length_c    28.8865 
_cell_angle_alpha  90.000 
_cell_angle_beta   92.164 
_cell_angle_gamma  90.000 
 
_shelx_F_squared_multiplier     1.000 
 
loop_ 
 _refln_index_h 
 _refln_index_k 
 _refln_index_l 
 _refln_F_squared_calc 
 _refln_F_squared_meas 
 _refln_F_squared_sigma 
 _refln_observed_status 
   2   0   0    23030.25    20998.65    284.46 o 
   3   0   0     9327.63     9110.99     59.22 o 
   4   0   0      442.83      428.31      8.04 o 
   5   0   0       26.70       33.37      2.07 o 
   6   0   0      253.96      287.71      5.39 o 
   7   0   0      108.32      123.93      5.36 o 
   8   0   0       86.75       83.17      3.69 o 
   9   0   0       16.83       16.67      3.03 o 
  10   0   0       34.80       36.98      6.57 o 
  11   0   0        2.67        1.08      4.41 o 
   1   1   0      268.93      269.01      3.28 o 
   2   1   0    50597.34    44235.29    252.31 o 
   3   1   0      233.72      213.80      4.35 o 
   4   1   0     5607.60     5743.32     31.70 o 
   5   1   0     2965.52     2913.98     17.54 o 
   6   1   0       47.61       53.41      1.80 o 
   7   1   0        2.15        1.76      1.03 o 
   8   1   0       42.31       41.78      2.63 o 
   9   1   0       21.46       24.81      2.44 o 
  10   1   0       38.23       43.33      3.74 o 
  11   1   0        1.72        5.15      3.43 o 
   0   2   0      115.49      115.42      2.34 o 
   1   2   0      249.81      213.54      3.43 o 
   2   2   0       26.80       25.66      1.34 o 
   3   2   0      436.73      414.56      4.30 o 
   4   2   0      274.63      218.45      3.26 o 
   5   2   0        7.43        3.22      0.88 o 
   6   2   0      419.73      426.58      6.66 o 
   7   2   0      260.83      259.40      5.52 o 
   8   2   0      217.69      228.48      5.57 o 
   9   2   0       54.05       54.79      3.30 o 
  10   2   0        0.00        0.40      1.65 o 
  11   2   0       27.18       28.83      3.80 o 
   1   3   0      393.61      404.67      5.02 o 
   2   3   0      660.12      685.53      6.26 o 
   3   3   0      300.87      272.88      3.80 o 
   4   3   0      190.25      195.21      3.33 o 
   5   3   0       56.62       60.25      2.76 o 
   6   3   0      408.25      418.02      7.01 o 
   7   3   0      141.60      138.86      4.45 o 
   8   3   0      305.26      292.81      6.60 o 
   9   3   0        8.15       14.15      2.38 o 
  10   3   0       39.78       39.50      3.41 o 
   0   4   0      690.41      711.62      8.63 o 
   1   4   0      422.14      414.73      4.40 o 
   2   4   0        0.23       -0.51      0.89 o 
   3   4   0      495.76      495.44      5.85 o 
   4   4   0      261.85      251.18      5.18 o 
   5   4   0      144.18      123.59      3.98 o 
   6   4   0        0.00       -0.53      1.42 o 
   7   4   0       81.96       72.14      3.71 o 
   8   4   0       74.53       72.86      5.04 o 
   9   4   0       15.97       18.47      2.81 o 
  10   4   0        5.45        7.27      2.43 o 
   1   5   0        2.63        2.39      0.99 o 
   2   5   0      143.65      152.65      3.56 o 
   3   5   0      375.57      360.85      6.53 o 
   4   5   0       87.15       85.28      4.09 o 
   5   5   0      182.88      161.22      4.82 o 
   6   5   0       48.19       47.97      3.20 o 
   7   5   0       17.62       14.57      2.41 o 
   8   5   0        4.64        3.64      1.89 o 
   9   5   0        2.68        3.55      2.09 o 
   0   6   0      247.74      267.24     12.60 o 
   1   6   0      110.66      105.69      3.87 o 
   2   6   0      261.65      273.45      5.98 o 
   3   6   0       67.84       69.24      3.49 o 
   4   6   0       10.00       11.54      2.25 o 
   5   6   0       35.64       35.66      2.99 o 
   6   6   0       19.81       14.41      2.49 o 
   7   6   0        9.35        9.76      2.51 o 
   1   7   0        9.75        6.63      2.37 o 
   2   7   0       59.56       56.71      4.17 o 
   3   7   0       63.87       66.90      3.72 o 
   4   7   0       86.51       99.38      4.48 o 
   5   7   0        5.78        7.68      2.27 o 
   0   8   0       20.50       10.75      4.99 o 
   1   8   0        2.69        4.79      3.28 o 
   2   8   0       63.36       60.90      4.84 o 
 -11   1   1        9.46       22.06      4.64 o 
 -10   1   1        3.53        5.72      2.28 o 
  -9   1   1       62.76       64.32      3.35 o 
  -8   1   1        2.16        1.54      1.51 o 
  -7   1   1      208.51      192.76      4.09 o 
  -6   1   1      775.69      784.99      6.68 o 
  -5   1   1      126.96      117.55      2.27 o 
  -4   1   1     1479.66     1521.52     12.41 o 
  -3   1   1     3926.71     3902.21     21.11 o 
  -2   1   1      190.33      163.63      2.65 o 
  -1   1   1    10316.57     9699.66     55.49 o 
   0   1   1    14302.55    13071.44     75.28 o 
   1   1   1    12423.43    11486.15     68.72 o 
   2   1   1     1980.87     1915.40     12.56 o 
   3   1   1     5360.99     5317.30     25.52 o 
   4   1   1      470.52      441.43      4.04 o 
   5   1   1      100.54      105.43      2.90 o 
   6   1   1       89.61      102.25      2.86 o 
   7   1   1      103.85      110.59      2.65 o 
   8   1   1       65.90       71.34      3.23 o 
   9   1   1        4.12        2.46      1.55 o 
  10   1   1        0.24        2.35      2.05 o 
  11   1   1       39.92       49.96     11.70 o 
 -11   2   1        0.94       -1.66      2.28 o 
 -10   2   1       21.58       24.22      2.77 o 
  -9   2   1        1.31        0.56      2.83 o 
  -8   2   1       39.33       38.81      2.77 o 
  -7   2   1       12.57       15.10      1.95 o 
  -6   2   1      559.61      558.06      7.69 o 
  -5   2   1      628.73      591.15      5.03 o 
  -4   2   1     2421.14     2704.82     16.66 o 
  -3   2   1       88.13       82.61      2.07 o 
  -2   2   1      769.21      757.48      5.89 o 
  -1   2   1     1414.37     1347.33      8.74 o 
   0   2   1        2.63        5.88      0.55 o 
   1   2   1      487.37      494.87      4.40 o 
   2   2   1     1214.13     1147.62      8.88 o 
   3   2   1     2560.31     2544.21     24.67 o 
   4   2   1     1814.99     1840.34     10.88 o 
   5   2   1      626.06      616.66      5.98 o 
   6   2   1      664.01      695.50      8.70 o 
   7   2   1       14.91       12.73      1.81 o 
   8   2   1      139.78      125.73      4.22 o 
   9   2   1      118.52      127.42      4.53 o 
  10   2   1       67.27       69.84      3.99 o 
  11   2   1        2.23        2.52      2.56 o 
 -10   3   1      222.30      220.36      8.29 o 
  -9   3   1        9.16        8.87      2.15 o 
  -8   3   1       90.81       79.62      3.84 o 
  -7   3   1      207.94      201.85      5.28 o 
  -6   3   1       52.66       53.95      2.89 o 
  -5   3   1       17.12       13.55      1.68 o 
  -4   3   1        9.05       14.84      1.17 o 
  -3   3   1        1.33        1.10      0.92 o 
  -2   3   1      835.83      901.63      7.44 o 
  -1   3   1        0.58       -0.21      0.68 o 
   0   3   1      109.61      113.51      1.97 o 
   1   3   1       79.49       80.74      1.67 o 
   2   3   1        9.05        9.12      1.06 o 
   3   3   1      114.90       99.21      2.38 o 
   4   3   1      664.78      704.99      8.70 o 
   5   3   1      544.98      543.03      9.25 o 
   6   3   1       69.62       62.59      3.30 o 
   7   3   1      534.33      522.16      9.23 o 
   8   3   1      228.83      221.95      5.83 o 
   9   3   1        6.10        2.17      1.77 o 
  10   3   1       98.31       88.81      4.51 o 
 -10   4   1       15.55       12.71      2.57 o 
  -9   4   1       16.08       14.20      2.64 o 
  -8   4   1      361.62      310.26      7.18 o 
  -7   4   1        4.98        5.87      1.91 o 
  -6   4   1        5.81        2.17      1.51 o 
  -5   4   1      412.24      382.45      6.80 o 
  -4   4   1       19.80       23.84      2.00 o 
  -3   4   1      461.08      454.04      6.70 o 
  -2   4   1        8.69       11.00      1.16 o 
  -1   4   1      275.84      266.75      3.43 o 
   0   4   1       65.20       63.87      1.79 o 
   1   4   1        1.07        1.98      1.07 o 
   2   4   1       69.46       73.80      2.66 o 
   3   4   1       88.98       85.76      2.92 o 
   4   4   1       14.37        8.54      1.57 o 
   5   4   1       61.37       56.69      2.95 o 
   6   4   1      378.07      373.35      7.08 o 
   7   4   1      134.24      150.28      4.88 o 
   8   4   1       21.65       25.83      2.85 o 
   9   4   1      281.98      244.51      9.93 o 
  10   4   1        7.99        5.52      2.41 o 
  -9   5   1        0.16       -1.23      1.85 o 
  -8   5   1       24.19       22.28      2.83 o 
  -7   5   1       37.03       34.93      3.05 o 
  -6   5   1      152.64      145.62      5.23 o 
  -5   5   1       72.20       71.15      3.49 o 
  -4   5   1       14.12       12.23      1.92 o 
  -3   5   1      577.68      570.57      8.34 o 
  -2   5   1       95.08       99.39      4.01 o 
  -1   5   1      222.27      211.52      3.99 o 
   0   5   1        4.16        5.80      0.98 o 
   1   5   1       32.22       33.28      1.88 o 
   2   5   1      687.73      660.88      7.49 o 
   3   5   1       11.60        9.91      2.73 o 
   4   5   1       43.93       49.83      2.91 o 
   5   5   1        0.54        3.48      1.55 o 
   6   5   1       34.29       38.25      4.99 o 
   7   5   1      115.67      122.19      4.83 o 
   8   5   1        6.47        4.02      2.04 o 
   9   5   1        2.27        0.43      1.98 o 
  -7   6   1        6.76        7.72      2.17 o 
  -6   6   1       74.31       73.37      4.04 o 
  -5   6   1        0.10        2.50      1.58 o 
  -4   6   1        2.91        3.50      1.66 o 
  -3   6   1      149.48      142.01      4.57 o 
  -2   6   1      232.09      222.24      5.43 o 
  -1   6   1       27.45       25.04      2.84 o 
   0   6   1      397.89      397.82      7.19 o 
   1   6   1       15.47       16.28      2.42 o 
   2   6   1       25.91       19.56      2.28 o 
   3   6   1        0.67        1.40      2.23 o 
   4   6   1       32.52       34.02      2.81 o 
   5   6   1       36.81       41.46      3.86 o 
   6   6   1        0.28       -2.19      1.46 o 
   7   6   1        5.34        4.82      2.03 o 
  -5   7   1       11.01       11.68      2.31 o 
  -4   7   1        0.08        1.09      1.78 o 
  -3   7   1        8.71        7.26      2.17 o 
  -2   7   1       20.78       24.51      5.61 o 
  -1   7   1        0.25        0.81      2.02 o 
   0   7   1       15.28       15.29      3.69 o 
   1   7   1        0.74        3.58      2.18 o 
   2   7   1       86.14       96.10      5.16 o 
   3   7   1        2.04        0.75      1.58 o 
   4   7   1        0.82        3.22      1.79 o 
   5   7   1        0.31       -2.14      1.61 o 
  -2   8   1        1.10       -3.14      2.09 o 
  -1   8   1        3.53        1.03      3.18 o 
   0   8   1        4.44        1.82      3.73 o 
   1   8   1       14.79       15.60      8.82 o 
   2   8   1       16.57       18.70      3.37 o 
 -11   0   2       10.30        9.31      5.71 o 
 -10   0   2        6.19        8.32      4.77 o 
  -9   0   2      549.98      515.57     11.51 o 
  -8   0   2       38.27       36.74      3.35 o 
  -7   0   2      475.28      462.01      7.47 o 
  -6   0   2      180.28      170.92      4.16 o 
  -5   0   2      297.50      343.80      5.41 o 
  -4   0   2      353.24      336.63      5.58 o 
  -3   0   2     1175.53     1210.43     12.12 o 
  -2   0   2      182.10      167.71      2.48 o 
  -1   0   2      215.42      205.33      4.36 o 
   1   0   2     2598.33     2454.31     29.38 o 
   2   0   2     1314.38     1159.80     16.01 o 
   3   0   2     3105.28     3093.02     22.88 o 
   4   0   2       74.46       69.17      2.48 o 
   5   0   2      176.32      216.32      7.69 o 
   6   0   2     1767.91     1780.85     16.52 o 
   7   0   2      188.71      192.81      4.83 o 
   8   0   2      539.12      549.62      9.21 o 
   9   0   2      256.10      242.98      7.79 o 
  10   0   2        1.17        9.31      4.72 o 
  11   0   2       14.68       25.60      6.70 o 
 -11   1   2       10.43        8.71      3.80 o 
 -10   1   2        6.07        9.43      2.58 o 
  -9   1   2       88.62       94.15      3.87 o 
  -8   1   2        2.01        0.55      1.35 o 
  -7   1   2       36.75       40.53      2.02 o 
  -6   1   2       40.47       41.03      1.58 o 
  -5   1   2       57.20       64.35      1.73 o 
  -4   1   2      750.10      763.39      9.63 o 
  -3   1   2      251.38      256.30      2.99 o 
  -2   1   2      615.62      606.18      7.70 o 
  -1   1   2     4912.27     4708.41     27.25 o 
   0   1   2     1277.41     1220.66      6.48 o 
   1   1   2       19.44       19.49      0.81 o 
   2   1   2      687.98      637.49      4.96 o 
   3   1   2      574.99      547.92      4.26 o 
   4   1   2       55.01       58.30      2.25 o 
   5   1   2      319.98      332.33      3.80 o 
   6   1   2      528.07      526.12      5.33 o 
   7   1   2      295.73      283.39      4.09 o 
   8   1   2       14.31       15.12      2.03 o 
   9   1   2        2.22        2.27      1.58 o 
  10   1   2        9.88       14.91      2.72 o 
  11   1   2       15.35       18.75      4.29 o 
 -11   2   2        1.31       -0.89      2.32 o 
 -10   2   2       12.99       10.05      2.27 o 
  -9   2   2       35.09       26.91      4.27 o 
  -8   2   2        4.62        2.49      1.96 o 
  -7   2   2       25.74       28.42      2.33 o 
  -6   2   2      108.83      117.56      3.58 o 
  -5   2   2      303.31      309.82      4.04 o 
  -4   2   2     2710.35     2837.01     19.42 o 
  -3   2   2      219.75      196.29      3.55 o 
  -2   2   2     1673.03     1638.67     12.19 o 
  -1   2   2        0.00        2.51      0.44 o 
   0   2   2      362.32      336.99      3.00 o 
   1   2   2     4830.88     4541.24     22.00 o 
   2   2   2     1631.49     1594.14     11.88 o 
   3   2   2      349.07      398.65      6.81 o 
   4   2   2      929.48     1018.75      7.07 o 
   5   2   2      113.01      119.45      4.11 o 
   6   2   2      451.02      454.95      5.71 o 
   7   2   2      194.11      185.87      5.10 o 
   8   2   2        7.99       11.72      2.03 o 
   9   2   2      106.04      108.38      4.25 o 
  10   2   2       27.44       31.39      2.94 o 
  11   2   2       34.09       29.83      3.77 o 
 -10   3   2       16.02       19.92      2.90 o 
  -9   3   2       16.33       14.32      3.57 o 
  -8   3   2        0.00       -1.05      1.55 o 
  -7   3   2        1.76        1.54      1.55 o 
  -6   3   2       80.82       75.26      4.61 o 
  -5   3   2        2.80        1.72      1.18 o 
  -4   3   2      272.51      279.49      5.17 o 
  -3   3   2      366.13      339.29      5.71 o 
  -2   3   2      336.27      376.18      4.32 o 
  -1   3   2      129.50      129.23      2.07 o 
   0   3   2      779.49      716.10      5.53 o 
   1   3   2      439.65      434.64      5.13 o 
   2   3   2        0.09        1.14      0.51 o 
   3   3   2      557.96      533.01      5.67 o 
   4   3   2       16.58       18.62      1.39 o 
   5   3   2        9.65        8.36      1.49 o 
   6   3   2       33.04       32.40      2.37 o 
   7   3   2        2.44        1.23      1.77 o 
   8   3   2       61.00       54.64      3.34 o 
   9   3   2        0.98        1.30      1.75 o 
  10   3   2       17.04       18.86      2.83 o 
 -10   4   2       43.62       47.58      3.80 o 
  -9   4   2        0.73        0.43      1.80 o 
  -8   4   2        3.63        0.49      1.63 o 
  -7   4   2       98.46       86.90      3.94 o 
  -6   4   2       38.76       34.05      2.69 o 
  -5   4   2       49.46       53.78      2.85 o 
  -4   4   2       19.69       18.00      1.86 o 
  -3   4   2       12.73       10.45      1.49 o 
  -2   4   2      600.68      602.18      6.40 o 
  -1   4   2        4.04        3.85      1.21 o 
   0   4   2        5.90        2.86      0.75 o 
   1   4   2      100.15      105.58      2.43 o 
   2   4   2      215.71      207.01      3.64 o 
   3   4   2       62.08       70.34      2.33 o 
   4   4   2      241.22      247.00      5.34 o 
   5   4   2       32.50       38.68      4.97 o 
   6   4   2        5.90        2.98      1.63 o 
   7   4   2        4.85        3.86      1.78 o 
   8   4   2       20.63       16.21      2.71 o 
   9   4   2        7.22       11.40      2.49 o 
  10   4   2       12.73        7.38      2.43 o 
  -9   5   2        0.13       -1.22      1.97 o 
  -8   5   2       10.52        6.72      2.03 o 
  -7   5   2       23.13       24.40      2.73 o 
  -6   5   2        2.10        1.77      1.57 o 
  -5   5   2       20.49       15.41      2.32 o 
  -4   5   2        6.11        5.70      2.38 o 
  -3   5   2        0.39        0.89      2.07 o 
  -2   5   2      546.28      531.00      7.74 o 
  -1   5   2        5.60       10.51      1.33 o 
   0   5   2      249.51      247.82      3.77 o 
   1   5   2        4.19        2.58      1.03 o 
   2   5   2        5.30        6.73      1.30 o 
   3   5   2      175.78      163.89      4.44 o 
   4   5   2       12.80       11.73      1.97 o 
   5   5   2      202.73      206.35      5.91 o 
   6   5   2       39.10       43.41      3.09 o 
   7   5   2        7.15       10.93      2.32 o 
   8   5   2       11.95        7.48      2.14 o 
   9   5   2        1.20       -0.68      1.96 o 
  -7   6   2       27.95       34.39      3.20 o 
  -6   6   2        1.75        6.89      2.03 o 
  -5   6   2        0.20       -1.24      1.67 o 
  -4   6   2      110.36      122.83      7.83 o 
  -3   6   2        2.33        3.74      1.63 o 
  -2   6   2       11.52       14.02      3.03 o 
  -1   6   2       96.92      106.45      4.71 o 
   0   6   2      171.24      178.00      4.93 o 
   1   6   2      450.42      450.51      7.67 o 
   2   6   2        2.87        2.70      1.51 o 
   3   6   2      252.12      237.47      5.71 o 
   4   6   2        4.74        4.44      1.67 o 
   5   6   2        0.95       -0.07      1.47 o 
   6   6   2        0.94        2.60      1.70 o 
   7   6   2        1.51       -0.17      1.80 o 
  -5   7   2       10.08       11.15      2.34 o 
  -4   7   2       98.83       97.45      6.72 o 
  -3   7   2      151.19      149.16      6.19 o 
  -2   7   2       67.60       57.99      4.32 o 
  -1   7   2      355.74      357.20      8.89 o 
   0   7   2        0.61        2.68      2.13 o 
   1   7   2      273.51      273.95      7.77 o 
   2   7   2       11.07       11.31      2.59 o 
   3   7   2       11.01       10.73      2.16 o 
   4   7   2        3.31        1.69      1.83 o 
   5   7   2       18.78       23.28      4.71 o 
  -2   8   2        0.02        1.93      2.33 o 
  -1   8   2        1.86       -0.08      2.75 o 
   0   8   2        0.35        3.10      3.94 o 
   1   8   2       77.51       63.49     12.30 o 
   2   8   2        4.99        5.63      2.71 o 
 -11   1   3        1.98        1.94      3.47 o 
 -10   1   3       53.06       55.73      4.69 o 
  -9   1   3       39.97       42.17      2.90 o 
  -8   1   3       27.15       32.08      2.42 o 
  -7   1   3       66.38       67.21      2.44 o 
  -6   1   3      162.37      176.73      2.92 o 
  -5   1   3      286.94      334.10      5.40 o 
  -4   1   3       42.00       46.93      1.63 o 
  -3   1   3     1869.20     1854.56     11.50 o 
  -2   1   3      822.19      791.69      5.64 o 
  -1   1   3      140.94      137.94      2.08 o 
   0   1   3     1831.95     1770.87     10.90 o 
   1   1   3     2139.96     2152.38     10.87 o 
   2   1   3    27085.04    25063.98    123.23 o 
   3   1   3     3761.91     3707.80     18.60 o 
   4   1   3      259.74      284.28      3.23 o 
   5   1   3      421.71      422.85      4.39 o 
   6   1   3     1688.96     1733.72     11.51 o 
   7   1   3      158.07      145.20      3.77 o 
   8   1   3        0.02       -0.14      1.52 o 
   9   1   3       30.66       28.72      2.60 o 
  10   1   3        3.88        5.56      2.27 o 
  11   1   3       16.32       17.10      4.21 o 
 -11   2   3        1.79       -0.11      2.26 o 
 -10   2   3        1.53       -0.12      1.68 o 
  -9   2   3        4.06        2.82      1.88 o 
  -8   2   3       62.33       65.89      3.92 o 
  -7   2   3       11.03       13.79      1.92 o 
  -6   2   3       79.80       74.06      3.00 o 
  -5   2   3      173.02      160.72      4.90 o 
  -4   2   3       50.42       47.48      2.22 o 
  -3   2   3        4.94        1.04      0.82 o 
  -2   2   3       35.20       32.04      1.47 o 
  -1   2   3     1106.81     1067.13      6.53 o 
   0   2   3     7968.24     7777.03     36.07 o 
   1   2   3      294.54      266.96      2.67 o 
   2   2   3     3927.11     3906.60     31.77 o 
   3   2   3     3866.85     3998.93     20.27 o 
   4   2   3     2336.11     2339.04     13.35 o 
   5   2   3     2180.93     2075.88     12.63 o 
   6   2   3       44.54       46.28      2.09 o 
   7   2   3       40.37       38.81      3.02 o 
   8   2   3      321.95      308.54      8.15 o 
   9   2   3      111.36      107.62      4.21 o 
  10   2   3       73.85       80.26      4.09 o 
  11   2   3        0.08        1.16      3.05 o 
 -10   3   3       10.00       14.79      2.77 o 
  -9   3   3       74.89       66.44      4.09 o 
  -8   3   3        5.79        5.36      2.47 o 
  -7   3   3      200.39      193.93      5.18 o 
  -6   3   3        0.13       -0.44      1.26 o 
  -5   3   3       20.25       14.31      1.69 o 
  -4   3   3        0.40       -0.02      0.90 o 
  -3   3   3      466.79      485.40      4.97 o 
  -2   3   3        1.16       -0.57      0.44 o 
  -1   3   3        5.64        2.43      0.77 o 
   0   3   3      626.89      651.24      5.26 o 
   1   3   3       58.03       61.34      1.55 o 
   2   3   3       13.37       19.73      2.29 o 
   3   3   3      349.23      305.15      4.64 o 
   4   3   3      404.59      394.98      5.07 o 
   5   3   3      436.22      488.95      6.42 o 
   6   3   3       42.80       37.68      2.53 o 
   7   3   3     1046.85      986.10     11.81 o 
   8   3   3      338.71      336.01      7.04 o 
   9   3   3        4.77       -1.16      1.60 o 
  10   3   3      217.87      207.41      6.25 o 
 -10   4   3       27.39       31.55      3.38 o 
  -9   4   3        0.20        2.17      1.95 o 
  -8   4   3        1.44       -0.48      1.56 o 
  -7   4   3        7.84        9.89      2.04 o 
  -6   4   3       20.79       17.82      2.44 o 
  -5   4   3       15.55       12.60      1.88 o 
  -4   4   3        0.02        0.23      1.66 o 
  -3   4   3       22.24       33.55      2.16 o 
  -2   4   3       38.26       36.56      1.90 o 
  -1   4   3      156.52      141.33      2.52 o 
   0   4   3       49.25       47.33      1.65 o 
   1   4   3        0.37        0.40      0.64 o 
   2   4   3       27.06       33.67      1.72 o 
   3   4   3       22.79       22.12      1.51 o 
   4   4   3      268.92      266.72      6.97 o 
   5   4   3       17.54       21.56      2.16 o 
   6   4   3      513.96      487.24      8.12 o 
   7   4   3       34.33       30.90      2.78 o 
   8   4   3        1.02        1.66      1.75 o 
   9   4   3      160.82      153.39      5.51 o 
  10   4   3        7.44        6.62      2.34 o 
  -9   5   3        2.36        1.47      2.12 o 
  -8   5   3        0.33       -0.38      1.72 o 
  -7   5   3       43.64       43.56      3.62 o 
  -6   5   3        2.26        1.13      1.59 o 
  -5   5   3        1.89        1.78      1.43 o 
  -4   5   3        4.13        2.85      1.47 o 
  -3   5   3       82.96       83.25      3.40 o 
  -2   5   3      110.81      112.48      3.60 o 
  -1   5   3       27.59       25.39      1.75 o 
   0   5   3        0.00       -0.53      0.77 o 
   1   5   3       15.32       16.34      1.52 o 
   2   5   3      276.37      268.14      4.67 o 
   3   5   3      101.59      111.38      4.44 o 
   4   5   3      313.05      308.66      6.31 o 
   5   5   3        1.65        4.01      1.62 o 
   6   5   3       48.23       54.28      3.38 o 
   7   5   3        0.70       -1.28      1.46 o 
   8   5   3        1.47       -0.61      1.75 o 
   9   5   3        2.95        2.65      2.13 o 
  -7   6   3       21.73       22.80      3.29 o 
  -6   6   3        4.63        0.92      1.67 o 
  -5   6   3       43.04       39.44      3.06 o 
  -4   6   3       52.83       54.91      3.32 o 
  -3   6   3       52.42       54.88      5.22 o 
  -2   6   3       48.56       42.00      2.83 o 
  -1   6   3       34.14       30.89      3.02 o 
   0   6   3      164.62      167.40      6.47 o 
   1   6   3      744.70      792.63     12.32 o 
   2   6   3      103.92      114.31      5.48 o 
   3   6   3        3.04        1.29      1.64 o 
   4   6   3        2.30        2.69      1.61 o 
   5   6   3        0.00        2.79      1.67 o 
   6   6   3        8.73        5.53      2.00 o 
   7   6   3        6.82        5.15      2.02 o 
  -5   7   3        0.07        3.21      1.85 o 
  -4   7   3       27.54       25.40      2.81 o 
  -3   7   3        7.62        6.65      1.93 o 
  -2   7   3       35.19       37.20      3.73 o 
  -1   7   3      179.05      192.23      6.71 o 
   0   7   3       13.81       18.16      2.92 o 
   1   7   3        3.72        4.07      2.19 o 
   2   7   3       23.24       27.25      3.93 o 
   3   7   3      165.58      197.52      6.92 o 
   4   7   3        7.78       10.64      2.24 o 
   5   7   3       34.17       31.95      3.24 o 
  -2   8   3       15.26        8.85      2.91 o 
  -1   8   3       12.34       12.05      5.31 o 
   0   8   3        1.00        3.59      2.74 o 
   1   8   3        4.52       10.35      2.94 o 
   2   8   3        0.06       -1.07      2.83 o 
 -11   0   4      122.28      130.20     11.70 o 
 -10   0   4       18.27       16.83      5.76 o 
  -9   0   4      431.00      465.21     10.97 o 
  -8   0   4      245.06      257.47      7.65 o 
  -7   0   4      174.81      176.75      4.56 o 
  -6   0   4      784.67      762.20     11.87 o 
  -5   0   4      421.92      429.77      6.13 o 
  -4   0   4       56.00       42.00      1.87 o 
  -3   0   4     4026.31     3952.47     27.63 o 
  -2   0   4     1682.85     1763.11     13.21 o 
  -1   0   4      734.52      699.45      5.87 o 
   0   0   4      513.21      526.70     10.37 o 
   1   0   4      435.82      374.88      6.03 o 
   2   0   4    13252.89    12746.58     86.01 o 
   3   0   4     2032.52     1872.89     15.68 o 
   4   0   4        2.55        1.48      0.82 o 
   5   0   4      779.70      794.23      9.14 o 
   6   0   4      966.87      952.51     11.18 o 
   7   0   4       32.54       36.98      2.45 o 
   8   0   4       19.02       23.32      2.36 o 
   9   0   4        0.10        1.52      2.27 o 
  10   0   4       10.01       16.78      5.49 o 
  11   0   4       13.14       10.12      4.99 o 
 -11   1   4       67.24       67.77      6.34 o 
 -10   1   4      166.34      167.61      7.23 o 
  -9   1   4        2.99        0.62      1.86 o 
  -8   1   4        0.19        0.36      1.40 o 
  -7   1   4      301.17      319.29      4.93 o 
  -6   1   4       24.22       22.61      1.27 o 
  -5   1   4      332.53      343.72      5.08 o 
  -4   1   4      124.94      116.73      2.39 o 
  -3   1   4     1020.65     1001.15      7.28 o 
  -2   1   4     1249.75     1219.44      8.83 o 
  -1   1   4     6900.13     6493.21     35.57 o 
   0   1   4        0.54        0.48      0.34 o 
   1   1   4      161.66      147.18      1.69 o 
   2   1   4    11342.75    11160.71     51.02 o 
   3   1   4     2181.44     2193.52     12.03 o 
   4   1   4     1832.60     1902.22     11.24 o 
   5   1   4      177.17      197.06      2.97 o 
   6   1   4       76.11       76.92      2.18 o 
   7   1   4        0.03       -0.39      0.84 o 
   8   1   4       56.88       48.60      2.83 o 
   9   1   4        9.62       10.32      1.95 o 
  10   1   4        3.64        6.73      1.96 o 
  11   1   4        7.48        7.84      3.72 o 
 -11   2   4        7.06        6.40      3.22 o 
 -10   2   4       30.23       31.73      5.86 o 
  -9   2   4       62.65       57.93      3.43 o 
  -8   2   4      107.95      115.65      4.13 o 
  -7   2   4      381.24      366.01      6.57 o 
  -6   2   4       24.31       16.10      1.80 o 
  -5   2   4      414.90      395.44      4.71 o 
  -4   2   4      347.26      342.67      3.97 o 
  -3   2   4       63.31       78.66      2.10 o 
  -2   2   4        0.24        0.36      0.43 o 
  -1   2   4        1.90        0.57      0.42 o 
   0   2   4       67.85       70.42      1.42 o 
   1   2   4     2660.96     2491.06     13.12 o 
   2   2   4     2405.51     2471.87     18.20 o 
   3   2   4        0.00        1.54      0.78 o 
   4   2   4     4868.11     4893.60     24.80 o 
   5   2   4       25.69       27.52      1.54 o 
   6   2   4       45.48       47.45      3.34 o 
   7   2   4      311.56      290.75      6.58 o 
   8   2   4        2.19        2.46      1.59 o 
   9   2   4       18.30       15.78      2.30 o 
  10   2   4       30.57       31.99      3.03 o 
  11   2   4       35.22       34.16      3.33 o 
 -10   3   4        5.02        6.86      2.23 o 
  -9   3   4       62.65       63.99      3.75 o 
  -8   3   4        0.24       -1.71      2.49 o 
  -7   3   4       13.51       11.81      2.08 o 
  -6   3   4       15.21       15.66      1.90 o 
  -5   3   4       67.96       63.86      2.80 o 
  -4   3   4      197.24      196.98      4.23 o 
  -3   3   4      119.72      134.81      2.34 o 
  -2   3   4      467.93      492.38      6.31 o 
  -1   3   4      628.69      714.07      5.55 o 
   0   3   4      540.64      545.09      4.74 o 
   1   3   4      205.27      222.34      4.06 o 
   2   3   4      386.07      395.63      3.89 o 
   3   3   4       94.17       81.56      2.27 o 
   4   3   4      756.42      771.09      8.58 o 
   5   3   4      390.07      389.61      6.41 o 
   6   3   4     1322.59     1274.52     13.22 o 
   7   3   4        6.48        8.64      1.92 o 
   8   3   4       44.82       39.68      3.33 o 
   9   3   4        0.34        2.24      2.19 o 
  10   3   4       50.94       53.75      3.85 o 
 -10   4   4        1.27        4.00      2.18 o 
  -9   4   4      105.14      104.36      5.71 o 
  -8   4   4        2.97        1.12      1.62 o 
  -7   4   4        0.67       -0.15      1.41 o 
  -6   4   4       66.13       59.89      3.20 o 
  -5   4   4       31.42       29.94      2.36 o 
  -4   4   4      465.07      474.78      7.26 o 
  -3   4   4     1169.13     1137.89     11.62 o 
  -2   4   4       10.42       13.57      1.26 o 
  -1   4   4        9.04        7.42      0.90 o 
   0   4   4      133.48      123.56      2.78 o 
   1   4   4        0.53        0.04      0.65 o 
   2   4   4       87.98       85.13      2.49 o 
   3   4   4        9.91       16.74      1.43 o 
   4   4   4       21.19       23.44      1.70 o 
   5   4   4      358.97      337.64      6.83 o 
   6   4   4       13.53       11.84      2.00 o 
   7   4   4       16.60       18.54      2.41 o 
   8   4   4       11.54        9.13      2.22 o 
   9   4   4        1.77        3.94      2.03 o 
  -9   5   4        1.44        0.74      1.91 o 
  -8   5   4       26.66       17.20      3.23 o 
  -7   5   4       16.24       22.21      2.64 o 
  -6   5   4      278.50      251.08      6.30 o 
  -5   5   4      209.56      203.95      9.67 o 
  -4   5   4      222.30      224.52      5.46 o 
  -3   5   4      231.89      208.80      5.06 o 
  -2   5   4      166.32      159.59      4.29 o 
  -1   5   4       25.95       26.03      2.54 o 
   0   5   4       26.99       26.55      1.50 o 
   1   5   4       51.02       49.11      2.21 o 
   2   5   4        6.89        9.21      1.46 o 
   3   5   4      148.17      142.48      4.20 o 
   4   5   4       94.89       98.38      3.91 o 
   5   5   4        1.16        1.52      1.48 o 
   6   5   4       22.35       22.23      2.54 o 
   7   5   4       13.81        9.79      2.22 o 
   8   5   4        0.00        0.11      1.86 o 
   9   5   4        7.79       12.64      5.75 o 
  -7   6   4        7.67        5.20      2.04 o 
  -6   6   4        5.97        9.15      2.18 o 
  -5   6   4        0.00       -1.94      1.29 o 
  -4   6   4       40.73       38.71      3.00 o 
  -3   6   4        7.53       12.11      2.02 o 
  -2   6   4       32.03       33.44      3.17 o 
  -1   6   4       93.23      103.90      4.71 o 
   0   6   4        0.18       -1.73      1.45 o 
   1   6   4       54.84       55.94      3.17 o 
   2   6   4      166.20      162.32      6.04 o 
   3   6   4        2.02       -0.72      1.40 o 
   4   6   4        0.02       -0.41      1.49 o 
   5   6   4        2.24        2.67      1.66 o 
   6   6   4       10.42        4.86      1.94 o 
   7   6   4        0.38       -0.63      1.77 o 
  -5   7   4       34.34       32.23      3.14 o 
  -4   7   4        0.32        0.53      1.67 o 
  -3   7   4       68.56       77.25      3.96 o 
  -2   7   4       46.13       49.82      7.79 o 
  -1   7   4        4.93       10.31      2.56 o 
   0   7   4      120.23      129.20      5.57 o 
   1   7   4        0.01        4.17      3.73 o 
   2   7   4        4.37        3.51      2.19 o 
   3   7   4       48.00       58.10      5.17 o 
   4   7   4        0.23        1.83      1.65 o 
   5   7   4        4.01        9.93      2.38 o 
  -1   8   4        8.29        8.40      3.11 o 
   0   8   4        0.88        4.49      2.72 o 
   1   8   4        1.38        5.87      2.75 o 
 -11   1   5       84.89       81.05      6.88 o 
 -10   1   5       12.11       10.78      2.86 o 
  -9   1   5       60.68       60.03      3.98 o 
  -8   1   5       46.29       49.82      2.87 o 
  -7   1   5       18.36       14.03      1.49 o 
  -6   1   5        2.73        3.01      1.56 o 
  -5   1   5      371.93      399.85      4.07 o 
  -4   1   5       25.40       18.07      0.89 o 
  -3   1   5      122.28      135.38      3.00 o 
  -2   1   5        0.15        0.47      0.50 o 
  -1   1   5     8681.77     8090.84     40.71 o 
   0   1   5        4.79        6.53      0.52 o 
   1   1   5     2731.83     2690.05     13.48 o 
   2   1   5     1320.01     1367.23      7.93 o 
   3   1   5      466.18      475.21      4.09 o 
   4   1   5      326.29      361.17      4.14 o 
   5   1   5      599.15      607.87      5.56 o 
   6   1   5       72.95       71.92      2.10 o 
   7   1   5       48.30       50.41      1.98 o 
   8   1   5      159.62      155.30      4.47 o 
   9   1   5       24.75       20.12      2.60 o 
  10   1   5       23.06       25.79      2.72 o 
  11   1   5        7.82        7.78      3.73 o 
 -11   2   5       14.73       11.33      3.08 o 
 -10   2   5        0.09        2.13      2.15 o 
  -9   2   5      120.64      116.06      4.48 o 
  -8   2   5       43.49       37.09      3.77 o 
  -7   2   5       79.83       72.17      3.79 o 
  -6   2   5      845.05      867.58      9.99 o 
  -5   2   5      736.27      729.59      6.89 o 
  -4   2   5       16.43       20.71      1.74 o 
  -3   2   5     1191.13     1323.06      9.85 o 
  -2   2   5       41.63       46.95      1.35 o 
  -1   2   5      599.42      602.05      4.45 o 
   0   2   5        9.83       13.45      0.76 o 
   1   2   5     1550.94     1466.09      8.64 o 
   2   2   5     1237.45     1258.97      8.79 o 
   3   2   5      125.07      147.16      2.23 o 
   4   2   5      527.70      495.31      4.67 o 
   5   2   5      847.13      863.99      6.98 o 
   6   2   5      352.56      332.39      5.01 o 
   7   2   5        6.54        5.36      1.64 o 
   8   2   5       18.64       25.10      2.84 o 
   9   2   5       72.39       73.38      4.33 o 
  10   2   5       35.16       28.21      2.90 o 
  11   2   5       20.45       22.35      4.60 o 
 -10   3   5      147.44      158.76      5.63 o 
  -9   3   5       14.69       18.68      2.65 o 
  -8   3   5       75.64       88.03      4.01 o 
  -7   3   5      108.65      102.55      3.93 o 
  -6   3   5        0.01        0.35      1.19 o 
  -5   3   5       62.05       78.63      3.06 o 
  -4   3   5      223.95      231.83      4.63 o 
  -3   3   5       52.42       42.57      6.50 o 
  -2   3   5     2348.83     2472.26     18.39 o 
  -1   3   5      837.01      849.31      6.29 o 
   0   3   5      171.19      171.81      2.54 o 
   1   3   5      197.26      232.29      2.98 o 
   2   3   5      117.69      147.23      2.35 o 
   3   3   5      117.73      127.24      2.34 o 
   4   3   5     1998.66     2080.70     14.71 o 
   5   3   5      160.63      181.98      3.72 o 
   6   3   5      156.95      152.00      4.38 o 
   7   3   5       11.26       13.85      2.36 o 
   8   3   5      196.78      181.93      5.33 o 
   9   3   5        1.74        0.76      1.74 o 
  10   3   5       33.69       31.29      3.22 o 
 -10   4   5        1.95        0.32      1.84 o 
  -9   4   5        3.89        2.21      1.97 o 
  -8   4   5        8.27        7.61      2.03 o 
  -7   4   5       57.88       61.60      3.52 o 
  -6   4   5        0.76        0.83      1.46 o 
  -5   4   5       86.87       83.36      3.61 o 
  -4   4   5      101.54       96.06      3.41 o 
  -3   4   5        0.53        2.95      1.22 o 
  -2   4   5      533.08      569.37      6.18 o 
  -1   4   5      613.56      591.26      5.51 o 
   0   4   5     3226.89     3397.88     18.88 o 
   1   4   5      330.94      351.73      4.16 o 
   2   4   5     1278.74     1318.10      9.32 o 
   3   4   5      135.88      151.85      4.35 o 
   4   4   5        1.87        1.49      0.98 o 
   5   4   5       25.89       24.12      3.31 o 
   6   4   5        0.51        0.23      1.52 o 
   7   4   5       15.70       12.49      2.11 o 
   8   4   5        1.39        0.66      1.69 o 
   9   4   5       21.37       20.33      2.91 o 
  -9   5   5        0.45        0.72      1.91 o 
  -8   5   5        0.30       -0.35      1.70 o 
  -7   5   5       22.66       27.88      2.89 o 
  -6   5   5        2.16        0.91      1.69 o 
  -5   5   5        1.86        1.98      1.50 o 
  -4   5   5      151.57      153.99      6.91 o 
  -3   5   5      328.91      319.68      6.22 o 
  -2   5   5      509.56      509.68      7.63 o 
  -1   5   5        3.58        5.99      1.19 o 
   0   5   5       55.34       51.24      1.93 o 
   1   5   5       49.32       53.69      2.34 o 
   2   5   5      466.85      457.00      9.34 o 
   3   5   5      250.04      246.32      5.46 o 
   4   5   5       39.15       38.55      2.76 o 
   5   5   5       31.54       22.36      2.41 o 
   6   5   5        3.81        1.62      1.59 o 
   7   5   5       24.79       21.24      2.62 o 
   8   5   5        9.52        9.50      2.38 o 
  -7   6   5        3.96        3.68      1.94 o 
  -6   6   5       35.82       26.48      2.87 o 
  -5   6   5       23.90       23.32      2.68 o 
  -4   6   5      281.14      267.97      6.45 o 
  -3   6   5       27.37       32.32      2.68 o 
  -2   6   5        5.82        8.03      1.79 o 
  -1   6   5       26.84       28.33      3.04 o 
   0   6   5       64.08       56.46      3.12 o 
   1   6   5       55.84       51.45      3.07 o 
   2   6   5        7.93       11.10      1.94 o 
   3   6   5        2.22        2.23      1.59 o 
   4   6   5       24.34       22.42      2.76 o 
   5   6   5       15.58       21.20      2.64 o 
   6   6   5        2.25        5.06      2.38 o 
   7   6   5        7.39        9.29      2.46 o 
  -5   7   5        4.97        7.38      2.15 o 
  -4   7   5        9.80       11.07      2.27 o 
  -3   7   5       17.09       17.31      2.49 o 
  -2   7   5       11.51       11.74      2.74 o 
  -1   7   5       24.30       26.85      4.99 o 
   0   7   5        9.33        7.52      2.42 o 
   1   7   5       58.13       56.23      5.17 o 
   2   7   5        5.00        3.61      2.21 o 
   3   7   5       61.65       71.22      5.24 o 
   4   7   5       27.13       35.05      3.15 o 
   5   7   5        1.85        1.78      1.81 o 
  -1   8   5        4.96        7.19      3.49 o 
   0   8   5        1.73       -0.12      2.92 o 
   1   8   5       26.19       26.36      5.15 o 
 -11   0   6      118.55      128.27     11.52 o 
 -10   0   6      214.27      237.00     13.90 o 
  -9   0   6       37.15       31.48      3.77 o 
  -8   0   6        0.52        3.55      2.15 o 
  -7   0   6      132.79      134.04      4.08 o 
  -6   0   6      396.17      416.42      9.14 o 
  -5   0   6      465.06      528.78      7.02 o 
  -4   0   6      536.48      481.90      9.70 o 
  -3   0   6     3033.81     2913.99     21.41 o 
  -2   0   6      471.15      379.91      4.48 o 
  -1   0   6    10365.19     9654.55     64.07 o 
   0   0   6      699.49      650.23      7.50 o 
   1   0   6      335.03      319.16      6.70 o 
   2   0   6     1533.03     1423.32     11.42 o 
   3   0   6        1.15        1.77      0.79 o 
   4   0   6     1449.45     1541.81     13.75 o 
   5   0   6      512.01      486.13      6.93 o 
   6   0   6        8.10       11.10      1.63 o 
   7   0   6        1.38       -1.63      1.08 o 
   8   0   6      612.42      615.86     19.09 o 
   9   0   6      214.74      197.90      5.79 o 
  10   0   6        0.02        2.65      4.32 o 
  11   0   6        0.99       -0.54      4.36 o 
 -11   1   6        0.25       -0.78      4.90 o 
 -10   1   6       11.54        5.22      2.33 o 
  -9   1   6       21.46       21.47      2.82 o 
  -8   1   6        2.71        2.68      1.60 o 
  -7   1   6      114.09      127.91      3.23 o 
  -6   1   6      308.65      315.46      4.61 o 
  -5   1   6       72.37       75.22      1.79 o 
  -4   1   6      164.83      171.92      2.34 o 
  -3   1   6      228.44      222.15      2.98 o 
  -2   1   6       21.18       22.25      1.00 o 
  -1   1   6     6354.09     6027.15     28.18 o 
   0   1   6      683.72      655.49      4.34 o 
   1   1   6     1575.04     1463.50      9.11 o 
   2   1   6     2338.18     2275.08     13.45 o 
   3   1   6      220.61      241.64      2.81 o 
   4   1   6      482.66      494.49      4.61 o 
   5   1   6       35.07       40.07      1.52 o 
   6   1   6       88.26       84.28      2.25 o 
   7   1   6      606.64      573.19      6.18 o 
   8   1   6      117.58      125.19      3.60 o 
   9   1   6       48.29       48.32      3.07 o 
  10   1   6       94.07       94.12      4.17 o 
  11   1   6        2.34       -0.58      5.08 o 
 -11   2   6       33.39       32.55      4.00 o 
 -10   2   6        0.06       -1.90      1.86 o 
  -9   2   6        1.63        1.57      2.31 o 
  -8   2   6       78.41       85.80      3.78 o 
  -7   2   6      265.24      245.14      5.46 o 
  -6   2   6        2.73        2.95      1.32 o 
  -5   2   6       76.95      107.32      2.70 o 
  -4   2   6      384.77      383.48      4.47 o 
  -3   2   6       25.05       19.10      1.16 o 
  -2   2   6     1296.97     1400.31      9.52 o 
  -1   2   6      607.46      617.14      4.65 o 
   0   2   6        1.17        2.04      0.50 o 
   1   2   6     1442.39     1379.32      8.34 o 
   2   2   6        2.75        1.09      0.51 o 
   3   2   6       55.00       95.80      2.59 o 
   4   2   6     2962.12     2810.19     15.77 o 
   5   2   6      447.70      452.21      4.78 o 
   6   2   6      375.50      379.25      5.44 o 
   7   2   6        6.25        5.08      1.53 o 
   8   2   6       30.10       34.51      2.63 o 
   9   2   6        5.48        3.60      1.88 o 
  10   2   6        6.60        5.20      1.97 o 
 -10   3   6        9.92        8.30      2.34 o 
  -9   3   6      161.63      151.05      5.18 o 
  -8   3   6       16.18       13.22      2.53 o 
  -7   3   6       66.41       60.66      3.22 o 
  -6   3   6        0.95        1.50      1.26 o 
  -5   3   6      117.26      119.63      3.65 o 
  -4   3   6       88.86       82.98      2.91 o 
  -3   3   6        4.01        2.46      0.62 o 
  -2   3   6     2863.26     2989.94     23.95 o 
  -1   3   6        0.09        0.57      0.64 o 
   0   3   6       88.71      107.99      2.08 o 
   1   3   6      401.86      403.52      4.10 o 
   2   3   6     1346.88     1310.95      8.77 o 
   3   3   6       64.58       62.49      1.69 o 
   4   3   6       24.89       26.78      1.66 o 
   5   3   6       73.61       82.92      2.67 o 
   6   3   6      321.07      325.36      6.20 o 
   7   3   6      124.79      120.17      4.17 o 
   8   3   6        3.94        6.15      2.17 o 
   9   3   6        0.59       -2.20      1.59 o 
  10   3   6        6.94        6.34      2.47 o 
  -9   4   6        0.51       -2.49      1.71 o 
  -8   4   6        6.46        7.80      2.14 o 
  -7   4   6       87.86       86.59      4.00 o 
  -6   4   6       13.99       18.60      2.22 o 
  -5   4   6      115.48       94.99      3.65 o 
  -4   4   6      150.59      137.42      4.05 o 
  -3   4   6        6.80        7.20      1.38 o 
  -2   4   6       24.76       41.47      1.84 o 
  -1   4   6       31.03       33.49      1.45 o 
   0   4   6      256.85      274.66      3.72 o 
   1   4   6       13.14       12.42      1.09 o 
   2   4   6      368.15      340.05      4.10 o 
   3   4   6      779.18      776.95      8.04 o 
   4   4   6        0.19       -0.49      0.94 o 
   5   4   6      142.20      140.91      4.25 o 
   6   4   6       71.58       73.86      3.55 o 
   7   4   6       55.63       59.29      3.44 o 
   8   4   6       36.80       33.13      3.81 o 
   9   4   6       29.44       33.05      3.85 o 
  -9   5   6        3.56        1.29      2.04 o 
  -8   5   6        0.74        1.04      1.65 o 
  -7   5   6        6.74        1.74      3.21 o 
  -6   5   6        2.89        1.95      1.55 o 
  -5   5   6        5.55        4.56      1.64 o 
  -4   5   6       29.25       29.20      2.44 o 
  -3   5   6        2.80        0.03      1.64 o 
  -2   5   6       47.62       54.13      2.80 o 
  -1   5   6        3.10        1.08      0.96 o 
   0   5   6       16.60       18.29      1.37 o 
   1   5   6      495.19      488.07      6.37 o 
   2   5   6       15.19       17.06      1.69 o 
   3   5   6      732.71      738.00      8.42 o 
   4   5   6       50.01       47.75      2.96 o 
   5   5   6       79.83       80.32      3.71 o 
   6   5   6        3.62        0.63      1.64 o 
   7   5   6        4.40        5.79      1.97 o 
   8   5   6       57.73       60.32      4.64 o 
  -7   6   6       15.64       13.35      2.32 o 
  -6   6   6       11.62        7.83      2.03 o 
  -5   6   6       12.47       12.76      2.27 o 
  -4   6   6       16.18       13.18      2.42 o 
  -3   6   6       10.95       11.27      1.97 o 
  -2   6   6        7.64        7.21      1.72 o 
  -1   6   6      133.53      128.26      5.21 o 
   0   6   6       96.57      101.79      3.86 o 
   1   6   6      202.10      179.91      4.99 o 
   2   6   6      132.41      138.57      4.43 o 
   3   6   6       47.15       44.96      3.01 o 
   4   6   6        1.92        0.66      1.68 o 
   5   6   6        1.64        3.69      1.80 o 
   6   6   6       81.67       80.74      4.57 o 
   7   6   6        8.77       13.34      3.06 o 
  -5   7   6        7.83       10.43      2.36 o 
  -4   7   6       29.82       29.98      3.01 o 
  -3   7   6       15.72       20.12      2.56 o 
  -2   7   6       36.79       36.80      3.70 o 
  -1   7   6        2.31        0.35      1.95 o 
   0   7   6       40.02       38.75      5.83 o 
   1   7   6        4.64        8.09      6.25 o 
   2   7   6        1.93       -0.01      2.07 o 
   3   7   6       12.13       17.64      3.11 o 
   4   7   6        0.04        2.60      1.90 o 
   5   7   6        5.11        3.05      1.94 o 
  -1   8   6        0.95        1.16      2.28 o 
   0   8   6        3.93       -2.24      2.69 o 
   1   8   6       34.43       39.77      4.87 o 
 -11   1   7       50.55       50.43      6.00 o 
 -10   1   7      131.63      137.27      5.85 o 
  -9   1   7       12.90        8.17      3.08 o 
  -8   1   7      304.73      300.84      8.96 o 
  -7   1   7       89.82      110.07      3.07 o 
  -6   1   7       91.26       96.37      2.74 o 
  -5   1   7      224.93      215.29      2.95 o 
  -4   1   7      115.53       86.37      1.95 o 
  -3   1   7      499.27      519.75      4.21 o 
  -2   1   7     1125.88     1059.31      6.63 o 
  -1   1   7     1861.39     1804.86      9.80 o 
   0   1   7      101.03       99.76      1.50 o 
   1   1   7      450.93      459.31      4.61 o 
   2   1   7      489.60      463.16      3.80 o 
   3   1   7        8.42        7.76      0.74 o 
   4   1   7      120.42      134.18      2.58 o 
   5   1   7       60.81       48.92      2.14 o 
   6   1   7      105.42      103.60      2.52 o 
   7   1   7       24.55       27.41      1.66 o 
   8   1   7      388.87      372.10      5.94 o 
   9   1   7        5.04        3.74      1.72 o 
  10   1   7       35.73       32.76      2.89 o 
  11   1   7        3.78        5.26      5.04 o 
 -11   2   7       18.70       18.68      3.43 o 
 -10   2   7       20.11       21.22      3.41 o 
  -9   2   7       11.34        5.77      1.91 o 
  -8   2   7      164.65      170.14      4.98 o 
  -7   2   7        1.91        1.57      1.42 o 
  -6   2   7       27.77       27.75      2.62 o 
  -5   2   7       62.33       50.68      2.51 o 
  -4   2   7     1397.72     1359.61     10.17 o 
  -3   2   7     1653.29     1601.55     11.03 o 
  -2   2   7        9.27       13.70      0.75 o 
  -1   2   7       78.59       91.50      1.68 o 
   0   2   7      758.63      765.71      5.49 o 
   1   2   7     1934.93     1969.54     12.25 o 
   2   2   7      390.62      430.32      3.98 o 
   3   2   7     1285.62     1415.77     10.38 o 
   4   2   7     2280.57     2252.19     13.39 o 
   5   2   7      342.41      351.40      4.22 o 
   6   2   7      202.79      209.10      4.07 o 
   7   2   7        7.48        5.44      1.42 o 
   8   2   7       17.34       17.79      2.24 o 
   9   2   7        7.88       10.31      2.01 o 
  10   2   7        1.09       -2.44      1.63 o 
 -10   3   7        0.02        1.49      1.94 o 
  -9   3   7        0.10        2.83      1.93 o 
  -8   3   7       12.50        9.57      1.99 o 
  -7   3   7       17.55       16.47      2.23 o 
  -6   3   7      103.86      113.08      3.84 o 
  -5   3   7       70.81       63.36      2.87 o 
  -4   3   7       56.54       46.72      2.38 o 
  -3   3   7       16.58       12.75      1.01 o 
  -2   3   7        0.66        1.13      0.60 o 
  -1   3   7     4519.20     4861.74     24.58 o 
   0   3   7      146.43      144.31      2.53 o 
   1   3   7     2223.40     2339.08     14.35 o 
   2   3   7      513.00      559.18      5.10 o 
   3   3   7      528.48      530.80      5.05 o 
   4   3   7      178.67      164.72      3.79 o 
   5   3   7       84.79       87.62      2.75 o 
   6   3   7      300.87      291.78      5.85 o 
   7   3   7       14.01       18.78      2.20 o 
   8   3   7        0.25       -0.72      1.55 o 
   9   3   7        0.01        0.31      2.01 o 
  10   3   7       16.05       12.00      2.86 o 
  -9   4   7        2.02        1.88      1.86 o 
  -8   4   7       33.43       29.84      2.98 o 
  -7   4   7        4.57        1.15      1.58 o 
  -6   4   7       31.73       30.99      2.62 o 
  -5   4   7        2.17        1.62      1.34 o 
  -4   4   7        2.17        2.02      1.23 o 
  -3   4   7      397.64      378.42      7.16 o 
  -2   4   7      311.11      332.97      5.60 o 
  -1   4   7      183.27      177.07      2.94 o 
   0   4   7       33.60       51.14      1.76 o 
   1   4   7      500.65      523.82      5.31 o 
   2   4   7       32.25       33.26      1.74 o 
   3   4   7      508.07      515.60      6.39 o 
   4   4   7       24.66       28.75      1.89 o 
   5   4   7      319.07      324.39      6.28 o 
   6   4   7      367.61      351.59      6.86 o 
   7   4   7       64.51       55.91      3.36 o 
   8   4   7      211.78      197.93      6.83 o 
   9   4   7       10.83        4.90      5.03 o 
  -8   5   7        5.03        1.92      1.91 o 
  -7   5   7        5.39        5.30      1.98 o 
  -6   5   7       49.54       44.75      6.81 o 
  -5   5   7      184.58      178.82      5.82 o 
  -4   5   7       23.26       26.32      2.42 o 
  -3   5   7        8.80        6.24      1.59 o 
  -2   5   7       24.58       25.65      3.01 o 
  -1   5   7        3.41        4.15      1.34 o 
   0   5   7      380.89      402.88      5.02 o 
   1   5   7        0.89       -0.12      1.00 o 
   2   5   7      357.46      321.52      5.28 o 
   3   5   7      308.35      308.12      8.31 o 
   4   5   7      115.48      108.62      4.04 o 
   5   5   7        2.30       -1.18      1.47 o 
   6   5   7       75.99       74.19      3.81 o 
   7   5   7       54.46       59.48      4.39 o 
   8   5   7       10.45        5.49      2.20 o 
  -7   6   7       11.29        9.93      2.39 o 
  -6   6   7        2.65        1.31      1.69 o 
  -5   6   7       27.10       23.23      2.61 o 
  -4   6   7      229.05      230.38      6.07 o 
  -3   6   7       14.75       13.23      2.51 o 
  -2   6   7       18.35       15.96      2.15 o 
  -1   6   7       48.15       51.73      4.40 o 
   0   6   7      157.10      158.57      5.49 o 
   1   6   7        2.35        2.76      1.92 o 
   2   6   7       19.33       15.92      2.16 o 
   3   6   7      165.21      160.91      4.86 o 
   4   6   7        4.52        3.93      1.82 o 
   5   6   7       69.43       75.13      4.00 o 
   6   6   7       15.03       14.96      4.11 o 
   7   6   7        4.78        9.17      2.85 o 
  -5   7   7        1.47        1.55      1.92 o 
  -4   7   7        8.43        6.11      1.96 o 
  -3   7   7        0.31       -1.43      1.84 o 
  -2   7   7      172.30      171.60      7.24 o 
  -1   7   7        5.26        7.42      2.45 o 
   0   7   7       34.37       31.41      4.15 o 
   1   7   7       72.80       74.57      5.66 o 
   2   7   7       15.20       19.83      3.07 o 
   3   7   7        0.24       -0.53      2.02 o 
   4   7   7       24.33       28.09      2.96 o 
   5   7   7        6.45        5.61      2.48 o 
   0   8   7        2.32        4.33      3.00 o 
 -11   0   8      320.45      320.42     17.05 o 
 -10   0   8      178.87      173.07     12.33 o 
  -9   0   8      473.81      491.43     11.64 o 
  -8   0   8      229.24      232.99      7.57 o 
  -7   0   8        0.14       -1.25      3.44 o 
  -6   0   8       24.37       29.37      2.07 o 
  -5   0   8       75.94       70.42      2.60 o 
  -4   0   8        0.01        2.04      0.95 o 
  -3   0   8     5374.66     5604.99     39.12 o 
  -2   0   8       21.84       18.23      1.21 o 
  -1   0   8        0.00       -0.89      0.59 o 
   0   0   8     4465.89     4330.92     36.44 o 
   1   0   8     7846.68     7498.65     60.63 o 
   2   0   8     3004.12     3091.93     22.28 o 
   3   0   8      126.70      136.89      3.01 o 
   4   0   8       12.92       15.27      1.47 o 
   5   0   8      144.27      170.39      5.81 o 
   6   0   8      766.15      791.04     10.09 o 
   7   0   8       56.64       67.80      3.26 o 
   8   0   8      143.78      125.50      4.48 o 
   9   0   8      104.57      101.01      4.34 o 
  10   0   8       86.05       84.85      8.37 o 
 -11   1   8        0.25       -4.04      6.70 o 
 -10   1   8        0.49        1.85      3.11 o 
  -9   1   8       93.46       96.30      4.86 o 
  -8   1   8       64.77       58.22      3.06 o 
  -7   1   8      310.00      325.76      5.16 o 
  -6   1   8      241.64      256.90      4.25 o 
  -5   1   8      941.10      952.50      7.15 o 
  -4   1   8       87.23      102.16      1.92 o 
  -3   1   8      644.19      632.39      5.90 o 
  -2   1   8       37.50       37.20      1.14 o 
  -1   1   8      264.02      270.43      2.94 o 
   0   1   8     1247.07     1224.52      7.21 o 
   1   1   8        5.90        9.72      0.79 o 
   2   1   8     2340.53     2228.23     14.95 o 
   3   1   8      298.30      321.55      3.40 o 
   4   1   8      292.80      315.06      3.67 o 
   5   1   8        2.90        3.78      1.08 o 
   6   1   8        2.95        2.93      0.97 o 
   7   1   8      141.29      135.81      3.07 o 
   8   1   8      131.23      141.16      3.81 o 
   9   1   8        0.14        1.85      1.57 o 
  10   1   8        3.81        4.89      2.14 o 
 -11   2   8        3.19        3.11      2.81 o 
 -10   2   8        0.32       -2.77      1.98 o 
  -9   2   8        3.73        1.39      1.61 o 
  -8   2   8       39.51       43.35      3.01 o 
  -7   2   8        2.27        1.83      1.48 o 
  -6   2   8        3.95        4.74      2.05 o 
  -5   2   8       16.95       15.44      1.27 o 
  -4   2   8      333.11      364.48      4.53 o 
  -3   2   8      162.25      179.74      2.97 o 
  -2   2   8      291.95      319.57      3.24 o 
  -1   2   8       39.07       28.77      1.07 o 
   0   2   8      154.97      169.87      2.33 o 
   1   2   8     2792.70     2886.50     15.63 o 
   2   2   8      455.82      451.87      4.17 o 
   3   2   8      283.48      294.19      4.03 o 
   4   2   8       62.59       54.09      1.69 o 
   5   2   8        1.31        5.68      1.13 o 
   6   2   8       29.09       27.90      1.86 o 
   7   2   8        0.03       -1.58      1.06 o 
   8   2   8       27.44       29.25      2.53 o 
   9   2   8        7.52        6.96      2.23 o 
  10   2   8        9.93       11.97      2.94 o 
 -10   3   8        8.72       12.61      2.44 o 
  -9   3   8       45.00       50.23      4.86 o 
  -8   3   8        0.73        4.03      1.76 o 
  -7   3   8       48.96       53.94      4.71 o 
  -6   3   8        0.58        0.05      1.35 o 
  -5   3   8       94.94      104.98      3.50 o 
  -4   3   8      119.33      119.04      3.94 o 
  -3   3   8       63.30       65.29      2.08 o 
  -2   3   8       51.06       54.23      2.44 o 
  -1   3   8     2069.76     2092.36     12.41 o 
   0   3   8      261.63      257.16      3.44 o 
   1   3   8      562.79      634.48      5.53 o 
   2   3   8      489.26      504.89      4.87 o 
   3   3   8      105.38      107.71      2.25 o 
   4   3   8      134.76      145.99      3.25 o 
   5   3   8      165.07      161.14      3.63 o 
   6   3   8      366.17      324.39      5.41 o 
   7   3   8       59.87       51.28      3.30 o 
   8   3   8       86.70       75.42      5.28 o 
   9   3   8        4.62        1.26      3.89 o 
  10   3   8        0.02        0.07      1.97 o 
  -9   4   8        7.29        4.86      2.07 o 
  -8   4   8        0.51       -0.55      1.64 o 
  -7   4   8       18.30       21.66      2.58 o 
  -6   4   8      300.45      309.15      8.11 o 
  -5   4   8      241.01      223.20      6.12 o 
  -4   4   8        0.20       -0.17      1.10 o 
  -3   4   8      166.54      184.29      4.38 o 
  -2   4   8       70.08       64.55      2.70 o 
  -1   4   8      310.15      320.17      4.02 o 
   0   4   8       11.26       13.30      1.11 o 
   1   4   8        0.39        0.45      0.73 o 
   2   4   8      109.30       96.76      2.31 o 
   3   4   8      116.85      122.12      3.62 o 
   4   4   8      100.72       93.70      2.97 o 
   5   4   8        2.25        2.05      1.58 o 
   6   4   8        4.10        4.32      1.69 o 
   7   4   8        0.02       -1.66      1.76 o 
   8   4   8      102.23       99.12      5.20 o 
   9   4   8       25.50       26.32      3.99 o 
  -8   5   8       29.83       29.66      3.10 o 
  -7   5   8        8.94        7.48      1.98 o 
  -6   5   8       30.00       29.39      3.16 o 
  -5   5   8       81.37       76.24      4.07 o 
  -4   5   8       15.78       12.57      2.09 o 
  -3   5   8       20.49       11.18      1.83 o 
  -2   5   8       34.12       34.33      2.41 o 
  -1   5   8        5.58        3.30      2.34 o 
   0   5   8       10.73       13.94      1.39 o 
   1   5   8       27.56       28.66      1.97 o 
   2   5   8       58.96       62.02      3.16 o 
   3   5   8       21.13       20.40      2.66 o 
   4   5   8       38.12       36.72      2.69 o 
   5   5   8        2.16       -1.35      1.42 o 
   6   5   8       38.19       37.43      5.68 o 
   7   5   8        4.09        5.81      2.31 o 
   8   5   8        2.34        4.93      2.40 o 
  -7   6   8        4.43        7.41      2.22 o 
  -6   6   8        2.21        2.03      1.71 o 
  -5   6   8       33.53       28.49      2.87 o 
  -4   6   8       39.59       41.80      4.84 o 
  -3   6   8       12.79       10.35      1.98 o 
  -2   6   8       22.25       18.10      2.19 o 
  -1   6   8      119.31      123.56      5.06 o 
   0   6   8       40.54       42.76      3.33 o 
   1   6   8        5.33        5.47      1.75 o 
   2   6   8       33.41       32.37      2.27 o 
   3   6   8       37.75       38.47      3.51 o 
   4   6   8       29.75       20.32      3.45 o 
   5   6   8        0.25        2.52      1.99 o 
   6   6   8       40.52       49.00      4.17 o 
   7   6   8       23.40       25.02      3.62 o 
  -5   7   8        0.23       -0.05      2.34 o 
  -4   7   8        2.28        3.06      1.76 o 
  -3   7   8        4.46        4.67      1.94 o 
  -2   7   8       47.70       46.14      3.99 o 
  -1   7   8        7.45        6.09      2.60 o 
   0   7   8       38.43       35.63      3.43 o 
   1   7   8        0.08        2.72      2.03 o 
   2   7   8        7.55        4.53      2.26 o 
   3   7   8        7.89        9.57      2.76 o 
   4   7   8       45.79       58.87      4.35 o 
   5   7   8       46.52       49.76      5.00 o 
 -11   1   9       21.40       15.46      4.41 o 
 -10   1   9       73.58       73.92      4.77 o 
  -9   1   9      367.62      385.49      8.96 o 
  -8   1   9       94.02       95.40      3.65 o 
  -7   1   9       30.59       28.79      1.89 o 
  -6   1   9       75.52       78.07      2.49 o 
  -5   1   9      226.63      254.09      3.30 o 
  -4   1   9      130.25      161.68      2.47 o 
  -3   1   9      868.60      907.04      8.83 o 
  -2   1   9      301.03      305.28      3.44 o 
  -1   1   9     3028.96     2843.66     14.75 o 
   0   1   9       77.92       72.61      1.40 o 
   1   1   9     5004.74     4853.63     26.07 o 
   2   1   9        3.31        1.26      0.49 o 
   3   1   9      761.82      765.66      6.24 o 
   4   1   9      385.67      391.75      4.20 o 
   5   1   9      111.54      117.67      2.49 o 
   6   1   9       97.24       96.93      2.47 o 
   7   1   9        1.37        2.64      1.06 o 
   8   1   9       69.73       73.90      2.97 o 
   9   1   9        3.48        4.39      1.85 o 
  10   1   9        0.15        0.11      1.74 o 
 -10   2   9       21.77       23.55      3.42 o 
  -9   2   9        0.01        1.33      1.57 o 
  -8   2   9       91.50       98.23      3.98 o 
  -7   2   9     1108.81     1096.19     12.38 o 
  -6   2   9       16.77       18.90      1.92 o 
  -5   2   9       89.30       84.36      2.44 o 
  -4   2   9       97.27      111.32      2.57 o 
  -3   2   9        5.61        1.60      0.72 o 
  -2   2   9       14.42       14.94      1.26 o 
  -1   2   9     1348.76     1395.99     13.03 o 
   0   2   9      597.50      621.15      4.97 o 
   1   2   9     1042.48     1071.17      7.24 o 
   2   2   9     1012.94     1099.90      7.53 o 
   3   2   9       54.52       56.60      1.76 o 
   4   2   9       26.53       34.33      1.43 o 
   5   2   9      237.24      220.78      3.43 o 
   6   2   9       75.69       84.06      2.77 o 
   7   2   9       77.17       74.37      2.91 o 
   8   2   9        2.60        2.67      1.79 o 
   9   2   9       38.41       27.72      3.16 o 
  10   2   9       26.70       24.46      8.48 o 
 -10   3   9        0.16        0.60      1.79 o 
  -9   3   9        2.27        0.86      1.69 o 
  -8   3   9       20.05       14.11      2.28 o 
  -7   3   9        2.91        1.52      1.55 o 
  -6   3   9      103.62       99.54      3.76 o 
  -5   3   9       33.83       32.32      2.27 o 
  -4   3   9        5.38        7.57      1.40 o 
  -3   3   9       66.93       50.69      1.83 o 
  -2   3   9      609.51      631.55      5.44 o 
  -1   3   9       12.09       18.03      1.09 o 
   0   3   9      462.51      538.58      5.12 o 
   1   3   9      172.53      180.51      2.81 o 
   2   3   9      561.88      638.72      5.71 o 
   3   3   9       11.38        9.49      0.95 o 
   4   3   9      115.34      108.05      2.86 o 
   5   3   9      149.86      144.49      3.48 o 
   6   3   9      142.07      139.46      3.73 o 
   7   3   9      104.55       97.23      6.78 o 
   8   3   9       82.08       82.45      6.08 o 
   9   3   9        0.98        3.69      2.08 o 
  10   3   9        0.88        2.70      2.40 o 
  -9   4   9        0.03       -0.68      1.70 o 
  -8   4   9        0.17        2.57      1.79 o 
  -7   4   9       24.61       27.52      2.77 o 
  -6   4   9       17.45       14.27      2.05 o 
  -5   4   9       46.45       39.02      2.71 o 
  -4   4   9       57.41       60.68      2.95 o 
  -3   4   9      176.53      187.19      4.44 o 
  -2   4   9      179.89      199.65      4.43 o 
  -1   4   9       15.51       16.35      1.26 o 
   0   4   9      205.33      221.33      3.74 o 
   1   4   9       72.43       69.18      2.06 o 
   2   4   9        3.25        6.33      0.96 o 
   3   4   9       62.03       59.69      2.57 o 
   4   4   9       82.93       92.50      3.00 o 
   5   4   9      556.73      565.22      7.41 o 
   6   4   9      167.31      172.28      5.88 o 
   7   4   9        1.23        1.52      1.96 o 
   8   4   9       35.10       29.13      3.49 o 
   9   4   9        1.29        2.01      2.10 o 
  -8   5   9        4.31        5.12      2.04 o 
  -7   5   9        2.05        1.09      1.64 o 
  -6   5   9       68.15       58.97      3.58 o 
  -5   5   9       17.44       18.98      2.31 o 
  -4   5   9        7.43        4.92      1.62 o 
  -3   5   9        0.44        0.13      1.33 o 
  -2   5   9       59.50       57.54      2.90 o 
  -1   5   9      116.89      109.00      3.60 o 
   0   5   9      252.66      277.87      4.19 o 
   1   5   9      187.77      190.39      4.03 o 
   2   5   9      159.46      167.07      3.93 o 
   3   5   9      394.78      397.39      6.18 o 
   4   5   9      222.52      204.62      5.24 o 
   5   5   9       82.66       81.17      4.41 o 
   6   5   9       42.47       44.42      4.50 o 
   7   5   9       16.28       14.88      6.05 o 
   8   5   9      183.74      202.98     15.17 o 
  -7   6   9        0.61       -0.79      1.78 o 
  -6   6   9        7.78        8.85      2.19 o 
  -5   6   9        4.19        4.12      1.75 o 
  -4   6   9       11.10        9.33      2.00 o 
  -3   6   9       15.77       12.77      2.18 o 
  -2   6   9       18.30       17.84      2.21 o 
  -1   6   9       11.59       10.03      2.20 o 
   0   6   9        5.32        6.69      1.95 o 
   1   6   9       46.79       52.65      3.14 o 
   2   6   9       10.46       12.64      1.80 o 
   3   6   9       11.52       14.85      2.24 o 
   4   6   9       80.20       80.23      6.92 o 
   5   6   9       47.09       49.61      4.11 o 
   6   6   9       69.70       75.92      4.90 o 
   7   6   9        7.07        7.59      2.64 o 
  -5   7   9        7.09       10.34      2.39 o 
  -4   7   9       13.94        9.34      2.26 o 
  -3   7   9        3.08        1.83      1.86 o 
  -2   7   9        8.41       11.26      2.82 o 
  -1   7   9        1.90        4.00      2.06 o 
   0   7   9        2.19        4.03      2.14 o 
   1   7   9        0.00       -2.40      1.81 o 
   2   7   9        4.52        4.31      2.28 o 
   3   7   9        6.51       10.03      3.32 o 
   4   7   9        0.25        2.92      2.13 o 
   5   7   9        0.00        3.24      2.23 o 
 -11   0  10       97.02      112.61     11.29 o 
 -10   0  10       73.82       77.34      9.18 o 
  -9   0  10      116.03      129.87      6.31 o 
  -8   0  10      410.58      396.13     15.34 o 
  -7   0  10      145.76      126.17      5.34 o 
  -6   0  10      209.29      206.80      4.73 o 
  -5   0  10     2520.43     2656.87     21.85 o 
  -4   0  10      831.67      970.39     10.14 o 
  -3   0  10     7176.04     7031.08     47.65 o 
  -2   0  10      329.41      385.79      5.17 o 
  -1   0  10      629.76      648.46      6.82 o 
   0   0  10      203.52      196.47      5.01 o 
   1   0  10        5.47        3.25      1.08 o 
   2   0  10       46.10       44.57      1.57 o 
   3   0  10      118.04      105.27      2.73 o 
   4   0  10     2458.90     2469.20     20.20 o 
   5   0  10      358.58      363.63      7.13 o 
   6   0  10      578.05      608.03      8.80 o 
   7   0  10      127.56      120.43      4.24 o 
   8   0  10       86.02       85.10      3.88 o 
   9   0  10      154.13      164.35      6.49 o 
 -11   1  10        8.04       11.92      6.64 o 
 -10   1  10        5.74        7.66      2.93 o 
  -9   1  10      261.06      287.08      7.81 o 
  -8   1  10      190.65      184.05     10.66 o 
  -7   1  10      486.07      502.01      6.60 o 
  -6   1  10       18.61       25.68      1.73 o 
  -5   1  10       19.39       20.78      1.31 o 
  -4   1  10      809.80      856.95      7.61 o 
  -3   1  10      866.47      884.17      6.46 o 
  -2   1  10      172.02      147.17      2.22 o 
  -1   1  10     4920.34     4857.24     23.76 o 
   0   1  10        4.32        4.70      0.88 o 
   1   1  10       22.48       20.17      1.06 o 
   2   1  10     1617.54     1555.03     10.55 o 
   3   1  10      209.13      214.09      2.97 o 
   4   1  10      428.64      440.17      4.54 o 
   5   1  10       10.57       11.64      1.12 o 
   6   1  10        2.06        3.98      1.01 o 
   7   1  10        0.78       -0.32      0.97 o 
   8   1  10       20.77       26.95      2.40 o 
   9   1  10        8.07        8.31      2.12 o 
  10   1  10        3.26        3.34      2.42 o 
 -10   2  10        0.94        2.12      2.29 o 
  -9   2  10      132.04      125.43      4.65 o 
  -8   2  10       68.97       79.22      6.38 o 
  -7   2  10      209.05      208.40      5.28 o 
  -6   2  10       58.94       55.62      2.82 o 
  -5   2  10        5.28        0.59      1.00 o 
  -4   2  10      293.26      288.72      4.16 o 
  -3   2  10      460.13      462.29      4.26 o 
  -2   2  10      536.47      535.35      4.71 o 
  -1   2  10       64.21       57.50      1.54 o 
   0   2  10      236.24      218.57      2.79 o 
   1   2  10      451.88      511.43      5.57 o 
   2   2  10        1.41        1.23      0.57 o 
   3   2  10       59.86       56.16      1.62 o 
   4   2  10        0.01        1.75      0.73 o 
   5   2  10       55.15       57.37      1.94 o 
   6   2  10       10.43       12.75      1.50 o 
   7   2  10      198.73      197.97      4.97 o 
   8   2  10        2.33       -2.50      1.67 o 
   9   2  10       45.42       53.05      3.90 o 
  10   2  10       18.36       19.87      3.63 o 
 -10   3  10        0.47       -2.32      2.09 o 
  -9   3  10        3.60        6.48      2.00 o 
  -8   3  10       53.65       46.91      3.22 o 
  -7   3  10      434.92      409.69      9.40 o 
  -6   3  10      204.55      189.33      5.03 o 
  -5   3  10       40.01       39.15      2.49 o 
  -4   3  10      130.50      131.35      3.71 o 
  -3   3  10        0.27        1.38      0.79 o 
  -2   3  10      481.57      478.12      4.85 o 
  -1   3  10      238.61      263.98      3.40 o 
   0   3  10     1016.71     1052.48      7.76 o 
   1   3  10        7.13        7.78      0.89 o 
   2   3  10       55.66       49.91      2.01 o 
   3   3  10       15.73       13.28      1.08 o 
   4   3  10      447.20      431.75      6.65 o 
   5   3  10      202.56      197.75      4.42 o 
   6   3  10      308.05      310.99      8.36 o 
   7   3  10      115.49      128.22      5.10 o 
   8   3  10      101.63       97.17      7.71 o 
   9   3  10       47.96       47.07      3.92 o 
  10   3  10        5.70        7.26      2.69 o 
  -9   4  10        7.35        7.97      2.24 o 
  -8   4  10       12.94       11.78      2.37 o 
  -7   4  10       28.17       18.14      3.05 o 
  -6   4  10       18.20       20.18      2.33 o 
  -5   4  10      137.07      118.37      4.06 o 
  -4   4  10      361.15      369.53      6.64 o 
  -3   4  10       27.98       26.70      2.08 o 
  -2   4  10       15.81       18.47      1.80 o 
  -1   4  10        4.81        2.18      0.80 o 
   0   4  10      141.16      145.56      2.82 o 
   1   4  10        6.60        5.75      0.94 o 
   2   4  10      696.92      723.18      6.68 o 
   3   4  10       87.28       81.88      2.72 o 
   4   4  10      552.33      544.64      6.98 o 
   5   4  10      741.28      743.35     12.13 o 
   6   4  10       33.09       31.08      3.20 o 
   7   4  10       42.29       36.01      3.53 o 
   8   4  10      151.84      156.29      6.20 o 
   9   4  10        0.18        0.75      1.91 o 
  -8   5  10        0.53       -0.37      1.82 o 
  -7   5  10       17.64       19.19      2.55 o 
  -6   5  10       28.36       26.63      3.67 o 
  -5   5  10       58.39       46.43      3.10 o 
  -4   5  10       24.50       22.22      2.35 o 
  -3   5  10        4.36        9.98      1.82 o 
  -2   5  10        1.77        1.52      1.29 o 
  -1   5  10       42.46       47.26      2.62 o 
   0   5  10       37.58       33.21      1.71 o 
   1   5  10      118.52      121.63      3.31 o 
   2   5  10        9.97        8.04      1.44 o 
   3   5  10      127.93      120.19      3.53 o 
   4   5  10       24.67       28.18      2.51 o 
   5   5  10       28.05       19.59      2.84 o 
   6   5  10       16.90       17.51      2.78 o 
   7   5  10        1.53       -0.01      2.99 o 
   8   5  10       21.00       27.75      4.52 o 
  -7   6  10        0.71        2.04      1.88 o 
  -6   6  10       11.28       10.71      2.37 o 
  -5   6  10       11.24       16.32      2.50 o 
  -4   6  10        7.60        6.65      1.87 o 
  -3   6  10       15.75       20.18      3.79 o 
  -2   6  10        1.22       -1.87      1.25 o 
  -1   6  10       30.31       37.44      3.29 o 
   0   6  10       16.26       15.01      2.72 o 
   1   6  10       49.03       51.75      3.03 o 
   2   6  10        4.92        4.19      1.78 o 
   3   6  10        1.47        2.12      1.78 o 
   4   6  10       66.20       66.41      4.22 o 
   5   6  10        7.31        6.92      2.48 o 
   6   6  10        0.39       -0.80      2.10 o 
   7   6  10        7.63        8.74      2.80 o 
  -5   7  10       21.74       26.14      3.66 o 
  -4   7  10        7.49        8.10      2.18 o 
  -3   7  10       24.05       26.74      2.83 o 
  -2   7  10      133.91      125.29      7.42 o 
  -1   7  10        0.67       -0.04      1.92 o 
   0   7  10        7.91        6.44      2.31 o 
   1   7  10        0.94        2.00      2.91 o 
   2   7  10       40.88       44.68      5.58 o 
   3   7  10        2.38       -1.83      2.64 o 
   4   7  10       12.51        7.66      2.91 o 
 -11   1  11       55.27       55.14      5.96 o 
 -10   1  11       13.68       12.30      2.75 o 
  -9   1  11       99.97      104.12      5.20 o 
  -8   1  11      315.87      290.91      7.42 o 
  -7   1  11      125.71      142.87      6.42 o 
  -6   1  11      326.61      309.32      5.97 o 
  -5   1  11      173.99      179.41      3.50 o 
  -4   1  11      928.25     1014.20      7.49 o 
  -3   1  11       30.30       35.91      2.24 o 
  -2   1  11       15.00       10.55      0.83 o 
  -1   1  11      221.26      258.21      2.93 o 
   0   1  11      161.10      149.43      2.97 o 
   1   1  11       47.16       41.69      2.07 o 
   2   1  11      925.31      819.32      7.51 o 
   3   1  11      237.48      252.40      3.07 o 
   4   1  11       67.62       72.14      2.25 o 
   5   1  11      299.14      284.32      3.90 o 
   6   1  11      228.06      227.08      3.75 o 
   7   1  11       21.78       24.08      1.88 o 
   8   1  11        7.88        5.61      1.73 o 
   9   1  11        0.84       -0.48      1.97 o 
  10   1  11       41.10       45.98      4.55 o 
 -10   2  11       13.45       10.65      2.63 o 
  -9   2  11      133.49      135.01      5.81 o 
  -8   2  11      124.76      126.74      4.40 o 
  -7   2  11      280.37      301.86      6.28 o 
  -6   2  11       61.53       56.95      2.88 o 
  -5   2  11      111.53      117.68      2.94 o 
  -4   2  11       23.83       29.25      1.59 o 
  -3   2  11       18.11       12.57      1.35 o 
  -2   2  11      719.69      658.71      5.48 o 
  -1   2  11      222.99      215.97      2.87 o 
   0   2  11      216.97      246.20      3.02 o 
   1   2  11      519.14      564.73      4.85 o 
   2   2  11      244.09      230.30      2.98 o 
   3   2  11      110.11      126.18      2.34 o 
   4   2  11       41.30       39.62      1.57 o 
   5   2  11      151.16      143.42      2.88 o 
   6   2  11       36.60       37.42      3.07 o 
   7   2  11       15.89       15.65      2.07 o 
   8   2  11       49.68       51.81      3.68 o 
   9   2  11       41.03       50.31      3.90 o 
  10   2  11        0.15        2.52      2.41 o 
 -10   3  11       15.54        7.63      4.05 o 
  -9   3  11       18.68       18.99      2.66 o 
  -8   3  11        0.85       -0.29      1.61 o 
  -7   3  11      392.95      392.45      7.48 o 
  -6   3  11       36.91       33.88      2.82 o 
  -5   3  11       82.60       80.02      6.69 o 
  -4   3  11      118.81      110.58      4.36 o 
  -3   3  11       17.93       23.90      1.49 o 
  -2   3  11      240.23      259.77      3.40 o 
  -1   3  11      171.79      181.23      2.85 o 
   0   3  11       70.45       63.78      1.80 o 
   1   3  11       51.16       59.49      1.99 o 
   2   3  11       72.93       64.27      1.82 o 
   3   3  11      522.41      549.55      5.50 o 
   4   3  11        0.07       -0.13      0.76 o 
   5   3  11       85.05       91.98      3.85 o 
   6   3  11       29.28       29.54      2.49 o 
   7   3  11      198.78      194.97      6.20 o 
   8   3  11       24.50       30.04      3.35 o 
   9   3  11       27.78       28.70      3.50 o 
  10   3  11        1.69       -0.61      2.33 o 
  -9   4  11       96.80      107.37      4.99 o 
  -8   4  11       20.86       19.27      2.70 o 
  -7   4  11        0.16       -1.64      1.51 o 
  -6   4  11       62.91       57.81      3.36 o 
  -5   4  11       65.96       60.78      3.21 o 
  -4   4  11       83.55       77.02      3.34 o 
  -3   4  11        0.32       -0.34      1.07 o 
  -2   4  11       42.21       48.21      2.49 o 
  -1   4  11       36.18       41.55      1.69 o 
   0   4  11       25.98       23.14      1.47 o 
   1   4  11      167.45      152.87      2.96 o 
   2   4  11       59.80       57.73      2.12 o 
   3   4  11       11.01        9.16      1.35 o 
   4   4  11      172.22      154.54      4.36 o 
   5   4  11       53.26       60.73      3.18 o 
   6   4  11       60.74       60.45      3.97 o 
   7   4  11       16.74       26.75      4.15 o 
   8   4  11       45.58       37.60      3.76 o 
   9   4  11       10.57       10.62      2.83 o 
  -8   5  11        6.80        7.89      2.34 o 
  -7   5  11       52.13       57.39      3.78 o 
  -6   5  11       20.00       15.10      2.31 o 
  -5   5  11        1.89        1.47      1.50 o 
  -4   5  11       28.33       22.22      2.34 o 
  -3   5  11       92.32       95.17      3.74 o 
  -2   5  11       29.86       27.13      2.33 o 
  -1   5  11       62.72       69.53      3.04 o 
   0   5  11       38.56       40.92      1.89 o 
   1   5  11       26.75       22.61      1.81 o 
   2   5  11       53.46       44.30      2.35 o 
   3   5  11       46.84       53.77      2.97 o 
   4   5  11       31.24       34.54      2.67 o 
   5   5  11        9.17        9.37      2.35 o 
   6   5  11        7.47        6.93      2.37 o 
   7   5  11        0.02       -0.16      2.03 o 
   8   5  11        3.77        2.25      3.81 o 
  -7   6  11        0.63        0.63      1.86 o 
  -6   6  11        0.13       -1.33      1.54 o 
  -5   6  11        2.38        0.85      1.70 o 
  -4   6  11        3.76        5.77      1.84 o 
  -3   6  11       32.89       39.16      3.68 o 
  -2   6  11       65.02       60.37      3.30 o 
  -1   6  11       50.32       55.26      3.70 o 
   0   6  11       25.88       25.92      2.90 o 
   1   6  11        0.59        0.68      1.57 o 
   2   6  11       96.84      101.92      4.60 o 
   3   6  11       20.20       23.19      2.92 o 
   4   6  11       12.50       11.52      2.55 o 
   5   6  11       23.29       22.40      3.94 o 
   6   6  11        5.33        3.20      2.31 o 
  -4   7  11        3.77        4.31      2.16 o 
  -3   7  11        1.20       -1.28      2.00 o 
  -2   7  11        5.63        4.32      2.30 o 
  -1   7  11        0.00       -0.77      1.90 o 
   0   7  11        0.03        0.61      2.01 o 
   1   7  11       20.33       16.96      5.35 o 
   2   7  11        5.24        5.31      4.23 o 
   3   7  11        1.60        3.15      3.06 o 
   4   7  11       10.51        7.38      2.51 o 
 -11   0  12       32.58       48.59      7.92 o 
 -10   0  12       35.75       34.82      6.70 o 
  -9   0  12        8.52       13.37      3.10 o 
  -8   0  12      469.28      491.56     11.31 o 
  -7   0  12       40.82       48.36      4.25 o 
  -6   0  12       77.58       69.98      3.02 o 
  -5   0  12      534.65      502.11      7.30 o 
  -4   0  12      224.25      230.89      5.68 o 
  -3   0  12      603.20      667.47      7.92 o 
  -2   0  12       92.80       95.46      2.75 o 
  -1   0  12      140.54      151.50      3.98 o 
   0   0  12     3733.94     3894.26     48.72 o 
   1   0  12     3284.65     3290.77     39.97 o 
   2   0  12       69.69       55.65      3.24 o 
   3   0  12       71.65       80.31      2.47 o 
   4   0  12       23.65       22.06      2.18 o 
   5   0  12     2202.89     2276.40     28.11 o 
   6   0  12        0.31        0.18      1.32 o 
   7   0  12       45.01       49.49      3.80 o 
   8   0  12      148.26      165.04     10.30 o 
   9   0  12       12.14        6.85      2.40 o 
  10   0  12        1.63        6.16      3.78 o 
 -10   1  12       17.92       22.26      3.53 o 
  -9   1  12      140.88      144.41      5.71 o 
  -8   1  12       64.40       59.56      3.88 o 
  -7   1  12      118.59      115.38      3.33 o 
  -6   1  12      101.21      123.07      3.91 o 
  -5   1  12       10.11       12.80      1.76 o 
  -4   1  12      266.45      270.59      3.49 o 
  -3   1  12       39.78       42.97      1.47 o 
  -2   1  12     1332.42     1341.69      8.74 o 
  -1   1  12     3454.19     3577.76     18.53 o 
   0   1  12       80.98       88.06      2.01 o 
   1   1  12      353.51      328.20      3.91 o 
   2   1  12      456.68      486.49      5.60 o 
   3   1  12      577.14      642.76      5.33 o 
   4   1  12      193.42      235.61      3.29 o 
   5   1  12      392.42      391.72      4.68 o 
   6   1  12       67.69       68.69      2.79 o 
   7   1  12       39.81       39.01      2.22 o 
   8   1  12        1.57        1.33      1.95 o 
   9   1  12       40.34       45.75      3.85 o 
  10   1  12        6.36        4.10      4.79 o 
 -10   2  12       43.72       50.60      4.31 o 
  -9   2  12        0.11        1.25      1.99 o 
  -8   2  12      244.56      238.91      5.91 o 
  -7   2  12      447.63      455.89      7.74 o 
  -6   2  12      477.04      463.44      7.40 o 
  -5   2  12      359.63      336.97      4.96 o 
  -4   2  12        7.58        6.28      1.07 o 
  -3   2  12      305.93      269.07      3.37 o 
  -2   2  12      157.07      164.51      2.89 o 
  -1   2  12      647.90      681.22      5.65 o 
   0   2  12     1167.31     1262.81      8.42 o 
   1   2  12      244.12      279.91      3.28 o 
   2   2  12      185.24      210.14      3.13 o 
   3   2  12      701.55      743.07      6.20 o 
   4   2  12        8.61        8.77      1.15 o 
   5   2  12      287.39      291.60      4.64 o 
   6   2  12        5.68        5.65      1.55 o 
   7   2  12      298.00      315.49      6.38 o 
   8   2  12       29.40       30.22      4.11 o 
   9   2  12       16.05        7.07      4.70 o 
  10   2  12        4.18        8.64      2.93 o 
 -10   3  12       38.55       42.81      4.35 o 
  -9   3  12        4.43        7.20      2.23 o 
  -8   3  12        4.46        3.51      1.67 o 
  -7   3  12        1.37        4.29      1.71 o 
  -6   3  12       80.38       74.86      4.57 o 
  -5   3  12      123.65      127.84      3.98 o 
  -4   3  12       73.39       88.04      3.21 o 
  -3   3  12      644.64      628.99      6.75 o 
  -2   3  12        2.80        6.33      0.89 o 
  -1   3  12       15.86       11.39      1.01 o 
   0   3  12      377.75      387.89      4.35 o 
   1   3  12      412.68      425.24      4.58 o 
   2   3  12      177.06      187.80      3.35 o 
   3   3  12      137.87      143.25      2.76 o 
   4   3  12       26.69       30.26      1.75 o 
   5   3  12      120.71      129.87      4.08 o 
   6   3  12       18.43       19.86      2.52 o 
   7   3  12      328.07      336.52      8.13 o 
   8   3  12        9.37        6.71      2.22 o 
   9   3  12        0.61        1.59      1.96 o 
  -9   4  12        2.03        0.45      1.97 o 
  -8   4  12        0.27        1.73      1.77 o 
  -7   4  12        1.79        0.75      1.67 o 
  -6   4  12      121.15      122.54      4.94 o 
  -5   4  12       21.72       29.14      2.55 o 
  -4   4  12       27.55       29.22      2.38 o 
  -3   4  12        4.51        3.48      1.36 o 
  -2   4  12        9.14        9.79      1.56 o 
  -1   4  12       47.24       43.51      1.74 o 
   0   4  12        3.18        4.97      0.94 o 
   1   4  12       48.15       53.13      1.89 o 
   2   4  12        8.24       10.60      1.15 o 
   3   4  12       33.09       31.89      3.15 o 
   4   4  12        0.35        0.34      1.31 o 
   5   4  12      394.61      362.12      6.88 o 
   6   4  12        4.65        6.25      3.08 o 
   7   4  12       13.90       10.63      2.61 o 
   8   4  12        2.81        1.77      2.08 o 
   9   4  12        1.96        6.60      2.56 o 
  -8   5  12       53.74       55.84      3.96 o 
  -7   5  12        2.67        7.53      2.09 o 
  -6   5  12        4.69        1.81      1.82 o 
  -5   5  12       28.23       34.36      2.83 o 
  -4   5  12        0.06       -0.48      1.72 o 
  -3   5  12        2.80        0.63      1.58 o 
  -2   5  12       11.59       13.60      1.89 o 
  -1   5  12       29.90       33.62      2.39 o 
   0   5  12        0.13        0.62      0.92 o 
   1   5  12       24.38       24.16      1.85 o 
   2   5  12       49.44       49.38      2.98 o 
   3   5  12      134.74      139.76      4.35 o 
   4   5  12       20.04       24.17      3.32 o 
   5   5  12       43.81       50.31      3.81 o 
   6   5  12        2.82        0.52      2.06 o 
   7   5  12        8.37        7.69      3.03 o 
   8   5  12        8.70        9.51      2.85 o 
  -6   6  12        0.27       -0.89      1.64 o 
  -5   6  12        0.37       -1.83      2.58 o 
  -4   6  12       60.09       57.58      3.53 o 
  -3   6  12        0.04        0.50      1.49 o 
  -2   6  12        0.91        2.07      1.53 o 
  -1   6  12       16.31       17.04      2.66 o 
   0   6  12        3.98        3.56      1.89 o 
   1   6  12       14.64       17.93      2.23 o 
   2   6  12       24.25       31.48      2.68 o 
   3   6  12        3.97        4.46      1.73 o 
   4   6  12       21.18       22.16      3.51 o 
   5   6  12        2.34        0.17      1.84 o 
   6   6  12        4.56        6.05      2.50 o 
  -4   7  12        2.05        5.55      1.99 o 
  -3   7  12       83.13       98.72      6.76 o 
  -2   7  12       11.51       13.65      2.89 o 
  -1   7  12       62.86       50.80      4.04 o 
   0   7  12        6.36        6.13      3.24 o 
   1   7  12       15.45       20.69      3.84 o 
   2   7  12       32.62       31.94      6.66 o 
   3   7  12        2.93        2.23      3.82 o 
   4   7  12        0.03       -1.97      2.56 o 
 -10   1  13       31.30       34.01      3.73 o 
  -9   1  13        1.66       -0.08      1.88 o 
  -8   1  13       26.60       30.97      3.96 o 
  -7   1  13       55.92       46.76      2.41 o 
  -6   1  13        2.85        4.87      1.21 o 
  -5   1  13      689.82      652.28      7.08 o 
  -4   1  13      127.48      113.63      2.35 o 
  -3   1  13     2075.20     2194.19     13.09 o 
  -2   1  13      464.59      491.78      4.64 o 
  -1   1  13     1653.36     1733.10     10.99 o 
   0   1  13      150.40      119.05      2.61 o 
   1   1  13       21.57       27.30      1.59 o 
   2   1  13       11.06       16.42      1.48 o 
   3   1  13      254.06      281.65      3.86 o 
   4   1  13       27.81       30.20      1.63 o 
   5   1  13      434.46      461.45      6.07 o 
   6   1  13      254.35      273.66      4.76 o 
   7   1  13       66.26       66.33      3.07 o 
   8   1  13        1.02        5.17      1.92 o 
   9   1  13       56.89       56.85      3.86 o 
  10   1  13        0.24        3.99      2.48 o 
 -10   2  13       44.85       42.69      4.09 o 
  -9   2  13       20.12       16.52      2.95 o 
  -8   2  13      113.54      116.29      4.32 o 
  -7   2  13      342.89      328.24      6.64 o 
  -6   2  13       83.22       77.77      3.32 o 
  -5   2  13     1083.43     1021.49      9.52 o 
  -4   2  13       63.93       66.28      2.28 o 
  -3   2  13       17.40       17.09      1.11 o 
  -2   2  13      259.06      246.92      3.30 o 
  -1   2  13     2210.82     2323.24     13.69 o 
   0   2  13      228.56      234.83      3.28 o 
   1   2  13        3.05        1.77      0.62 o 
   2   2  13       72.88       85.80      2.14 o 
   3   2  13       59.41       54.55      2.01 o 
   4   2  13      999.67     1047.60      9.36 o 
   5   2  13       51.29       48.67      2.16 o 
   6   2  13       66.21       61.64      3.02 o 
   7   2  13      342.41      337.47      8.25 o 
   8   2  13       28.89       33.27      4.27 o 
   9   2  13       32.80       39.15      4.44 o 
  10   2  13        9.60       11.40      3.13 o 
 -10   3  13       83.00       88.18     11.34 o 
  -9   3  13      125.09      139.15      5.15 o 
  -8   3  13       12.74       15.67      2.35 o 
  -7   3  13       34.37       33.39      3.41 o 
  -6   3  13      585.69      586.44      8.94 o 
  -5   3  13      432.98      397.47      6.93 o 
  -4   3  13       43.71       38.41      2.42 o 
  -3   3  13      399.10      397.76      5.31 o 
  -2   3  13       89.38       80.93      2.08 o 
  -1   3  13       61.93       55.19      1.79 o 
   0   3  13        0.12        0.41      0.67 o 
   1   3  13       67.58       72.02      1.97 o 
   2   3  13       29.64       29.54      1.65 o 
   3   3  13       78.29       78.20      2.45 o 
   4   3  13      223.59      217.12      4.08 o 
   5   3  13        6.37        5.36      1.59 o 
   6   3  13      225.71      224.37      5.47 o 
   7   3  13       66.39       70.61      4.24 o 
   8   3  13       78.42       76.37      4.64 o 
   9   3  13       37.56       45.21      4.83 o 
  -9   4  13       10.13        7.51      2.34 o 
  -8   4  13      139.47      127.82      4.89 o 
  -7   4  13        8.37        7.45      1.99 o 
  -6   4  13        0.90       -1.44      1.30 o 
  -5   4  13       11.49       14.04      2.04 o 
  -4   4  13       48.61       41.93      2.76 o 
  -3   4  13       29.37       34.46      2.42 o 
  -2   4  13        0.14       -1.02      1.05 o 
  -1   4  13        2.94        0.64      0.91 o 
   0   4  13       58.93       52.46      1.93 o 
   1   4  13       19.95       22.76      1.43 o 
   2   4  13      117.30      102.04      2.88 o 
   3   4  13        3.25        3.52      1.42 o 
   4   4  13      135.42      135.58      4.27 o 
   5   4  13        0.00        1.56      1.51 o 
   6   4  13      150.79      141.25      5.50 o 
   7   4  13       50.86       48.88      3.97 o 
   8   4  13       22.38       16.23      2.88 o 
  -8   5  13        6.39        6.47      2.19 o 
  -7   5  13       14.21       24.86      2.88 o 
  -6   5  13       17.18       20.13      2.86 o 
  -5   5  13       31.88       31.46      2.82 o 
  -4   5  13       66.60       60.49      3.37 o 
  -3   5  13       19.51       22.00      2.30 o 
  -2   5  13       45.83       48.75      2.85 o 
  -1   5  13        5.31        2.74      1.37 o 
   0   5  13       35.15       31.50      1.83 o 
   1   5  13       36.91       32.85      2.06 o 
   2   5  13       63.64       58.84      3.03 o 
   3   5  13        1.70       -1.07      1.41 o 
   4   5  13       14.33        9.04      2.86 o 
   5   5  13       17.04       13.04      2.53 o 
   6   5  13       15.05       14.62      3.44 o 
   7   5  13        6.69        3.38      2.33 o 
  -6   6  13        8.90       12.78      2.40 o 
  -5   6  13        1.18        1.09      1.69 o 
  -4   6  13        0.84       -0.40      1.55 o 
  -3   6  13       54.70       56.90      3.44 o 
  -2   6  13       48.79       42.33      2.91 o 
  -1   6  13       12.55       15.11      2.51 o 
   0   6  13       90.41       83.80      4.36 o 
   1   6  13       19.83       16.44      3.73 o 
   2   6  13       16.94       20.08      2.37 o 
   3   6  13        1.58        8.15      1.90 o 
   4   6  13        4.66        8.63      3.82 o 
   5   6  13        7.99        9.23      2.64 o 
   6   6  13        1.78        0.67      2.21 o 
  -4   7  13        3.34        1.69      1.78 o 
  -3   7  13        3.62        5.57      2.31 o 
  -2   7  13       26.30       29.62      3.53 o 
  -1   7  13        0.33        0.45      2.54 o 
   0   7  13        0.00        0.93      2.69 o 
   1   7  13       22.36       35.99      8.66 o 
   2   7  13       19.45       25.73      6.39 o 
   3   7  13        0.99       -1.02      2.56 o 
 -10   0  14       47.45       57.09      7.92 o 
  -9   0  14      111.13      119.08      6.20 o 
  -8   0  14        0.02       -2.00      1.90 o 
  -7   0  14        0.15        0.88      2.41 o 
  -6   0  14        0.00       -1.03      2.54 o 
  -5   0  14       80.93       79.05      3.14 o 
  -4   0  14      262.65      255.51      5.07 o 
  -3   0  14       18.91       25.53      1.81 o 
  -2   0  14    10098.71    11033.31     73.00 o 
  -1   0  14     1602.12     1662.78     14.43 o 
   0   0  14      521.39      650.85     11.40 o 
   1   0  14       58.60       34.56      2.61 o 
   2   0  14       16.30       14.73      1.93 o 
   3   0  14     1001.17      992.65     10.11 o 
   4   0  14       41.09       40.19      4.12 o 
   5   0  14      294.33      294.30      7.68 o 
   6   0  14       34.41       34.03      3.32 o 
   7   0  14        2.03        1.41      2.77 o 
   8   0  14       20.24       30.65      6.05 o 
   9   0  14       85.43       74.08      5.10 o 
  10   0  14        1.50        4.86      3.78 o 
 -10   1  14       25.31       29.77      3.63 o 
  -9   1  14        2.09        3.10      3.08 o 
  -8   1  14       23.79       23.96      5.81 o 
  -7   1  14        0.10        0.14      1.13 o 
  -6   1  14      315.03      309.89      5.06 o 
  -5   1  14       18.26       20.78      2.22 o 
  -4   1  14       34.15       44.23      1.83 o 
  -3   1  14       16.04       17.29      1.19 o 
  -2   1  14       90.32       86.35      2.04 o 
  -1   1  14       98.36       93.66      2.39 o 
   0   1  14      836.50      918.91      7.64 o 
   1   1  14        0.35        0.24      0.65 o 
   2   1  14      210.21      226.66      3.45 o 
   3   1  14       78.74       78.20      2.42 o 
   4   1  14      273.60      253.82      5.44 o 
   5   1  14       56.48       54.92      2.61 o 
   6   1  14       30.38       34.98      2.36 o 
   7   1  14       77.80       85.27      3.44 o 
   8   1  14        5.16        3.22      1.92 o 
   9   1  14        8.04        9.55      3.18 o 
  10   1  14        6.40        9.76      3.03 o 
 -10   2  14       13.37       16.78      3.15 o 
  -9   2  14        1.71        3.93      2.21 o 
  -8   2  14       49.30       60.84      4.17 o 
  -7   2  14      203.60      202.55      5.29 o 
  -6   2  14       12.05       13.02      1.94 o 
  -5   2  14       71.45       74.09      2.59 o 
  -4   2  14       49.08       49.14      4.23 o 
  -3   2  14      428.54      415.23      4.53 o 
  -2   2  14     1421.13     1407.36      9.61 o 
  -1   2  14       96.11      106.39      2.84 o 
   0   2  14       22.22       11.72      1.17 o 
   1   2  14      280.02      283.40      4.10 o 
   2   2  14      118.44      123.03      3.00 o 
   3   2  14        0.10        1.17      0.80 o 
   4   2  14       12.17       18.82      1.91 o 
   5   2  14       42.29       47.00      2.20 o 
   6   2  14       38.20       39.97      2.63 o 
   7   2  14       13.60       11.21      2.32 o 
   8   2  14       84.34       75.29      4.33 o 
   9   2  14       21.75       16.09      3.43 o 
  10   2  14       19.25       19.48      4.25 o 
  -9   3  14        0.92        1.91      1.81 o 
  -8   3  14       28.75       29.87      3.08 o 
  -7   3  14        5.69        5.58      1.83 o 
  -6   3  14       16.99       19.39      2.29 o 
  -5   3  14     1297.28     1285.06     27.28 o 
  -4   3  14      131.92      135.05      4.00 o 
  -3   3  14        4.37        6.01      1.16 o 
  -2   3  14       98.68      104.19      2.37 o 
  -1   3  14      169.42      186.96      3.36 o 
   0   3  14      587.50      595.49      5.72 o 
   1   3  14       65.55       71.91      2.01 o 
   2   3  14        3.61        5.42      1.03 o 
   3   3  14       15.36       19.20      1.52 o 
   4   3  14        0.02       -0.43      0.92 o 
   5   3  14        6.48        4.90      1.50 o 
   6   3  14      247.13      219.24      5.46 o 
   7   3  14       28.16       30.61      2.71 o 
   8   3  14        6.16        7.90      2.77 o 
   9   3  14        0.01       -0.31      2.45 o 
  -9   4  14       17.57       23.95      4.74 o 
  -8   4  14       20.80       17.91      2.66 o 
  -7   4  14      109.89      112.80      4.67 o 
  -6   4  14        0.03        3.38      1.68 o 
  -5   4  14       77.76       76.92      3.62 o 
  -4   4  14        0.37        0.32      1.41 o 
  -3   4  14      168.87      183.39      4.72 o 
  -2   4  14      141.24      150.41      4.07 o 
  -1   4  14       36.00       38.41      2.07 o 
   0   4  14      155.22      160.22      3.14 o 
   1   4  14      138.34      133.49      3.27 o 
   2   4  14        0.20        0.73      0.97 o 
   3   4  14        2.64        3.97      1.50 o 
   4   4  14        2.62        0.76      1.38 o 
   5   4  14       94.42      101.28      6.40 o 
   6   4  14       31.08       30.85      3.24 o 
   7   4  14        7.26       10.72      2.63 o 
   8   4  14        0.16        1.24      2.36 o 
  -8   5  14       18.86       21.99      2.89 o 
  -7   5  14        8.81        6.39      2.00 o 
  -6   5  14        3.99        6.41      2.06 o 
  -5   5  14        0.29       -0.53      1.50 o 
  -4   5  14        2.86        2.07      1.53 o 
  -3   5  14       46.39       41.23      2.86 o 
  -2   5  14        6.31        6.21      1.63 o 
  -1   5  14        0.12       -0.19      1.26 o 
   0   5  14        2.34        0.63      1.08 o 
   1   5  14        0.37       -0.80      1.24 o 
   2   5  14        6.98        6.20      1.67 o 
   3   5  14      152.55      156.80      5.26 o 
   4   5  14        0.48        0.40      1.36 o 
   5   5  14       20.14       17.66      2.83 o 
   6   5  14       16.16        7.51      2.78 o 
   7   5  14        3.21        0.19      2.17 o 
  -6   6  14        0.03        0.13      1.73 o 
  -5   6  14        4.38        6.71      2.10 o 
  -4   6  14        1.37       -2.12      1.44 o 
  -3   6  14       51.76       47.51      3.23 o 
  -2   6  14       25.09       19.57      2.41 o 
  -1   6  14        0.28        0.10      2.29 o 
   0   6  14       36.74       33.37      7.20 o 
   1   6  14      193.57      184.59      7.81 o 
   2   6  14        1.06        0.72      1.48 o 
   3   6  14        8.66        7.42      1.92 o 
   4   6  14        8.31        5.00      2.36 o 
   5   6  14        2.32        3.95      2.39 o 
   6   6  14        1.27       -2.90      1.93 o 
  -3   7  14       13.98       16.34      3.08 o 
  -2   7  14        0.65        1.94      2.77 o 
  -1   7  14       71.04       69.03      5.98 o 
   0   7  14        0.14       -2.87      2.13 o 
   1   7  14        0.06        1.87      5.29 o 
   2   7  14        0.16       -0.38      4.00 o 
   3   7  14        4.41        2.89      2.90 o 
 -10   1  15        0.01        1.99      2.20 o 
  -9   1  15      160.53      162.05      9.82 o 
  -8   1  15       28.21       30.39      3.19 o 
  -7   1  15        7.03        7.08      1.43 o 
  -6   1  15      937.31      938.49      9.79 o 
  -5   1  15      138.21      131.58      3.22 o 
  -4   1  15      129.34      121.54      2.58 o 
  -3   1  15      348.69      364.39      4.26 o 
  -2   1  15     1829.03     1876.00     11.71 o 
  -1   1  15       96.11      116.16      2.23 o 
   0   1  15      281.46      319.92      4.64 o 
   1   1  15      165.21      154.54      2.85 o 
   2   1  15      396.73      436.46      6.05 o 
   3   1  15       68.02       75.88      3.63 o 
   4   1  15      290.58      299.55      5.41 o 
   5   1  15       18.34       25.15      2.05 o 
   6   1  15       11.09        8.09      2.92 o 
   7   1  15      296.15      313.76      6.30 o 
   8   1  15       47.06       34.29      3.54 o 
   9   1  15       34.85       39.73      3.56 o 
  10   1  15        5.55        3.54      4.00 o 
 -10   2  15       16.31       25.15      4.18 o 
  -9   2  15       15.91       15.27      2.89 o 
  -8   2  15      105.14      102.09      4.77 o 
  -7   2  15       45.20       39.65      2.87 o 
  -6   2  15      212.80      218.94      5.27 o 
  -5   2  15      105.24      106.77      3.06 o 
  -4   2  15      908.36      925.49      8.82 o 
  -3   2  15      307.76      302.54      3.92 o 
  -2   2  15      323.41      289.53      3.77 o 
  -1   2  15      161.34      160.66      2.73 o 
   0   2  15      405.16      384.12      4.13 o 
   1   2  15       33.12       28.26      1.55 o 
   2   2  15       21.30       22.24      1.45 o 
   3   2  15       97.62       99.45      2.68 o 
   4   2  15       43.77       48.82      2.69 o 
   5   2  15       60.44       62.16      2.49 o 
   6   2  15      402.98      400.31      6.88 o 
   7   2  15       76.91       83.09      4.36 o 
   8   2  15        0.01       -0.72      1.68 o 
   9   2  15      108.11      113.57     19.80 o 
  -9   3  15       44.82       49.66      3.63 o 
  -8   3  15        0.16       -0.63      1.95 o 
  -7   3  15      178.07      167.47      5.12 o 
  -6   3  15       24.90       23.82      2.43 o 
  -5   3  15      775.09      758.98     10.07 o 
  -4   3  15      177.37      191.97      4.78 o 
  -3   3  15       83.60       80.62      2.59 o 
  -2   3  15      143.79      147.47      3.27 o 
  -1   3  15        4.64        7.04      0.97 o 
   0   3  15        3.32        7.33      1.20 o 
   1   3  15      130.61      126.84      3.06 o 
   2   3  15      114.18      108.89      3.87 o 
   3   3  15        4.18        2.54      1.04 o 
   4   3  15       21.67       22.88      1.76 o 
   5   3  15        1.22        3.01      1.39 o 
   6   3  15        3.91        0.08      1.45 o 
   7   3  15       18.85       15.79      2.74 o 
   8   3  15      104.87      112.58      6.61 o 
   9   3  15        1.13        3.19      2.52 o 
  -8   4  15        4.52        9.32      2.32 o 
  -7   4  15       42.76       41.03      3.26 o 
  -6   4  15       71.57       77.70      3.88 o 
  -5   4  15      555.81      548.80      8.91 o 
  -4   4  15       38.55       37.37      2.70 o 
  -3   4  15      395.26      380.59      6.80 o 
  -2   4  15       18.32       21.39      1.67 o 
  -1   4  15      214.25      227.41      4.20 o 
   0   4  15       73.84       69.24      2.56 o 
   1   4  15       50.58       53.95      2.32 o 
   2   4  15       14.50       10.77      1.42 o 
   3   4  15       16.74       17.17      2.66 o 
   4   4  15      191.39      157.30      4.61 o 
   5   4  15        0.95       -0.25      1.45 o 
   6   4  15      100.17      103.99      5.04 o 
   7   4  15        5.99        1.78      2.14 o 
   8   4  15        2.98        5.09      3.44 o 
  -7   5  15       86.98       94.90      4.97 o 
  -6   5  15       17.42       15.89      2.55 o 
  -5   5  15        6.24        5.02      1.75 o 
  -4   5  15        5.72        0.19      1.41 o 
  -3   5  15      239.63      230.03      5.67 o 
  -2   5  15       10.37        9.55      1.83 o 
  -1   5  15      247.99      259.20      5.61 o 
   0   5  15      277.26      265.71      5.55 o 
   1   5  15       48.99       52.49      2.91 o 
   2   5  15      177.94      151.79      4.56 o 
   3   5  15        8.94        8.93      2.04 o 
   4   5  15      159.40      168.08      5.02 o 
   5   5  15       42.10       34.17      3.42 o 
   6   5  15        3.14        2.16      2.10 o 
   7   5  15        0.00       -2.98      2.17 o 
  -6   6  15        1.95        1.42      1.93 o 
  -5   6  15       73.81       80.77      4.29 o 
  -4   6  15       53.38       53.55      3.56 o 
  -3   6  15        0.26        0.52      2.19 o 
  -2   6  15       30.27       25.91      3.02 o 
  -1   6  15        1.45        4.84      2.67 o 
   0   6  15       78.66       73.92      5.53 o 
   1   6  15        8.80       14.41      3.38 o 
   2   6  15        3.56       -0.31      1.48 o 
   3   6  15       13.79       17.88      2.45 o 
   4   6  15        0.17        2.17      2.09 o 
   5   6  15        0.85        1.22      2.06 o 
  -3   7  15        0.00        1.52      2.62 o 
  -2   7  15       20.32       21.87      4.36 o 
  -1   7  15       12.60       20.82      4.23 o 
   0   7  15        1.44        2.19      3.42 o 
   1   7  15        1.68        3.65      2.60 o 
   2   7  15        1.55        1.57      2.28 o 
   3   7  15       19.65       23.92      4.39 o 
 -10   0  16        1.49        3.01      3.82 o 
  -9   0  16        5.97        0.45      3.91 o 
  -8   0  16      196.74      186.24      7.34 o 
  -7   0  16      117.60      112.29      6.61 o 
  -6   0  16      412.86      390.56      9.37 o 
  -5   0  16       85.57       91.00      3.42 o 
  -4   0  16        2.81        0.94      1.45 o 
  -3   0  16      614.87      613.41      8.20 o 
  -2   0  16     1846.99     1747.22     15.84 o 
  -1   0  16       11.81       19.03      3.11 o 
   0   0  16       25.47       31.86      1.68 o 
   1   0  16     3817.31     3726.10     35.87 o 
   2   0  16      538.35      549.68     13.54 o 
   3   0  16       99.46       89.22      4.32 o 
   4   0  16      569.09      573.59     10.99 o 
   5   0  16       86.42       88.96      4.65 o 
   6   0  16       94.38      118.14      7.15 o 
   7   0  16      425.07      403.68     10.27 o 
   8   0  16       14.38       18.83      3.73 o 
   9   0  16        1.59       -2.33      4.50 o 
  10   0  16        0.70        1.39      3.91 o 
 -10   1  16       55.16       61.42      4.67 o 
  -9   1  16       39.24       43.79      3.90 o 
  -8   1  16        0.66       -0.65      1.73 o 
  -7   1  16       22.99       27.41      2.94 o 
  -6   1  16      246.63      220.19      4.40 o 
  -5   1  16        0.15        1.03      1.01 o 
  -4   1  16      115.48      126.50      2.85 o 
  -3   1  16      425.90      447.52      5.21 o 
  -2   1  16      123.66      121.43      2.44 o 
  -1   1  16     1124.60     1205.44      8.48 o 
   0   1  16      735.65      739.84      8.45 o 
   1   1  16       11.81       11.95      1.10 o 
   2   1  16     1025.66     1089.16      9.01 o 
   3   1  16     1516.73     1519.76     13.73 o 
   4   1  16        1.32        1.61      1.07 o 
   5   1  16       14.41       14.77      1.78 o 
   6   1  16      134.47      125.48      3.95 o 
   7   1  16        9.12        7.84      2.00 o 
   8   1  16       15.15       10.63      2.28 o 
   9   1  16      103.07       97.59      5.04 o 
  10   1  16       21.01       26.42      5.92 o 
 -10   2  16        1.77       -1.81      2.60 o 
  -9   2  16       62.65       73.14     10.38 o 
  -8   2  16        0.18        1.96      1.66 o 
  -7   2  16        4.54        3.80      1.66 o 
  -6   2  16      377.27      394.95      7.11 o 
  -5   2  16        7.83       12.41      1.53 o 
  -4   2  16      342.47      326.81      5.00 o 
  -3   2  16       26.13       23.98      2.01 o 
  -2   2  16        0.21        1.02      0.76 o 
  -1   2  16      256.40      242.50      3.98 o 
   0   2  16        1.26        3.72      1.15 o 
   1   2  16      981.77     1031.36     11.32 o 
   2   2  16       96.32       96.30      2.60 o 
   3   2  16        1.57        0.09      0.81 o 
   4   2  16      308.53      269.09      4.58 o 
   5   2  16      209.01      217.46      6.48 o 
   6   2  16       76.64       80.99      3.40 o 
   7   2  16        9.59       11.34      2.33 o 
   8   2  16        1.12        2.73      1.93 o 
   9   2  16       95.35      100.04      6.53 o 
  -9   3  16       11.73       15.75      2.54 o 
  -8   3  16       12.93       14.16      3.71 o 
  -7   3  16      116.97      109.54      4.37 o 
  -6   3  16       70.09       67.88      3.48 o 
  -5   3  16      883.85      882.12     11.07 o 
  -4   3  16       86.00       81.74      3.33 o 
  -3   3  16        0.36        2.14      1.07 o 
  -2   3  16        1.81        1.64      0.96 o 
  -1   3  16       49.43       50.01      1.84 o 
   0   3  16        0.47        1.23      1.01 o 
   1   3  16      480.51      465.18      5.97 o 
   2   3  16       30.54       31.97      2.08 o 
   3   3  16      168.11      168.76      3.73 o 
   4   3  16      130.44      127.43      3.37 o 
   5   3  16        4.49        3.98      1.51 o 
   6   3  16       98.50       97.09      4.63 o 
   7   3  16       51.25       48.77      3.76 o 
   8   3  16        4.60        3.24      2.79 o 
   9   3  16       12.17       11.27      4.36 o 
  -8   4  16        0.08        0.99      1.83 o 
  -7   4  16      133.37      145.10      5.92 o 
  -6   4  16       94.18      112.10      4.43 o 
  -5   4  16       32.20       28.10      2.68 o 
  -4   4  16     1045.70     1031.34     12.27 o 
  -3   4  16      906.39      901.47     10.99 o 
  -2   4  16       20.06       27.38      2.81 o 
  -1   4  16       67.98       70.59      2.54 o 
   0   4  16      166.78      151.34      3.68 o 
   1   4  16       13.35       12.31      1.48 o 
   2   4  16      360.21      375.90      6.10 o 
   3   4  16        6.06        3.17      1.56 o 
   4   4  16       22.05       22.48      2.34 o 
   5   4  16       16.15       10.18      2.01 o 
   6   4  16        7.06        7.82      1.97 o 
   7   4  16       32.80       39.34      4.72 o 
   8   4  16        2.24        4.45      2.62 o 
  -7   5  16        4.28        5.53      2.08 o 
  -6   5  16      141.38      154.03      5.35 o 
  -5   5  16       47.87       52.84      3.41 o 
  -4   5  16       55.35       60.77      3.70 o 
  -3   5  16       84.99       89.94      3.89 o 
  -2   5  16      242.20      227.24      5.53 o 
  -1   5  16      120.47      143.22      5.25 o 
   0   5  16       20.05       23.23      2.19 o 
   1   5  16       16.83       13.40      1.98 o 
   2   5  16       25.33       32.12      2.61 o 
   3   5  16       93.80       84.62      3.79 o 
   4   5  16       92.23       88.69      3.97 o 
   5   5  16        8.33        3.37      2.12 o 
   6   5  16        1.14       -2.08      1.88 o 
   7   5  16        5.58        6.12      5.51 o 
  -6   6  16        2.22        1.28      1.92 o 
  -5   6  16        1.25        1.53      1.76 o 
  -4   6  16        0.18       -2.47      1.76 o 
  -3   6  16       25.20       23.92      3.11 o 
  -2   6  16        0.88        1.41      1.83 o 
  -1   6  16      113.10       98.20      6.31 o 
   0   6  16       12.10       15.58      3.37 o 
   1   6  16       95.81      101.45      6.25 o 
   2   6  16        7.73        6.20      1.85 o 
   3   6  16        6.15        6.37      1.89 o 
   4   6  16        3.46        0.20      1.99 o 
   5   6  16       23.14       16.19      3.02 o 
  -2   7  16        3.45        2.74      2.91 o 
  -1   7  16        3.93        1.46      2.92 o 
   0   7  16        4.47        4.83      2.99 o 
   1   7  16        0.49        2.29      3.73 o 
   2   7  16        0.29       -2.48      2.26 o 
 -10   1  17       15.92       19.03      3.19 o 
  -9   1  17        2.60        3.93      2.30 o 
  -8   1  17      202.97      214.09      6.78 o 
  -7   1  17      105.98       95.28      3.76 o 
  -6   1  17        9.54        7.87      1.45 o 
  -5   1  17      156.66      170.16      4.24 o 
  -4   1  17       83.12       83.14      2.62 o 
  -3   1  17       21.80       26.45      1.44 o 
  -2   1  17       43.51       45.42      1.67 o 
  -1   1  17      100.65      112.61      2.32 o 
   0   1  17     1244.67     1288.48     11.16 o 
   1   1  17      280.63      260.82      4.71 o 
   2   1  17        0.56        1.93      1.87 o 
   3   1  17        5.65        5.97      1.36 o 
   4   1  17      234.18      236.71      5.02 o 
   5   1  17        0.02        1.93      1.20 o 
   6   1  17        3.32        1.35      1.79 o 
   7   1  17      110.81      115.24      4.09 o 
   8   1  17        7.97        6.67      3.59 o 
   9   1  17        0.05       -0.33      1.79 o 
  -9   2  17       32.16       32.23      4.08 o 
  -8   2  17       30.62       29.04      3.34 o 
  -7   2  17        5.69        6.10      1.84 o 
  -6   2  17       17.69       17.21      3.56 o 
  -5   2  17      230.27      217.50      5.54 o 
  -4   2  17      121.82      140.56      3.41 o 
  -3   2  17      307.84      298.49      4.69 o 
  -2   2  17        1.63        2.21      0.82 o 
  -1   2  17       12.98       12.06      1.10 o 
   0   2  17      462.16      484.14      5.84 o 
   1   2  17     1039.38     1047.87      9.32 o 
   2   2  17      221.03      237.11      4.53 o 
   3   2  17       45.30       46.30      2.08 o 
   4   2  17       54.13       57.52      2.82 o 
   5   2  17        9.57        9.07      1.68 o 
   6   2  17      108.76      113.34      3.94 o 
   7   2  17        0.99        0.81      1.67 o 
   8   2  17       50.65       54.04      4.04 o 
   9   2  17       46.10       45.94      5.03 o 
  -9   3  17        0.34       -0.45      2.05 o 
  -8   3  17        3.74        1.78      1.76 o 
  -7   3  17       26.81       27.73      2.77 o 
  -6   3  17      116.39      116.04      4.29 o 
  -5   3  17        9.84       11.49      2.04 o 
  -4   3  17      441.41      434.87      7.24 o 
  -3   3  17      242.06      260.70      4.60 o 
  -2   3  17       50.65       54.22      2.46 o 
  -1   3  17      572.86      551.62      6.55 o 
   0   3  17        0.07       -0.11      0.88 o 
   1   3  17      212.91      230.03      4.35 o 
   2   3  17        4.63        5.41      1.17 o 
   3   3  17      383.25      397.84      5.80 o 
   4   3  17        8.53        7.01      2.04 o 
   5   3  17       66.48       61.59      3.84 o 
   6   3  17       51.01       54.02      3.86 o 
   7   3  17        1.07        4.09      2.06 o 
   8   3  17      104.96       92.95      7.33 o 
  -8   4  17        1.20       -0.32      1.87 o 
  -7   4  17       54.50       54.50      5.55 o 
  -6   4  17       33.04       39.99      3.11 o 
  -5   4  17      390.89      420.33      9.08 o 
  -4   4  17       20.18       21.42      2.40 o 
  -3   4  17      602.42      611.03      8.89 o 
  -2   4  17       68.51       75.69      2.80 o 
  -1   4  17       10.55       11.72      2.14 o 
   0   4  17       47.79       47.48      2.32 o 
   1   4  17      198.25      189.76      4.07 o 
   2   4  17        2.05        3.48      1.23 o 
   3   4  17      211.87      225.07      5.87 o 
   4   4  17        9.66        5.99      1.93 o 
   5   4  17       38.45       37.63      2.88 o 
   6   4  17        0.08        1.33      2.00 o 
   7   4  17       22.27       22.40      4.04 o 
   8   4  17        2.29        4.48      3.35 o 
  -7   5  17      132.51      134.86      5.35 o 
  -6   5  17        0.04       -0.32      1.58 o 
  -5   5  17      205.03      212.99      6.00 o 
  -4   5  17       68.73       73.43      3.79 o 
  -3   5  17      194.07      201.88      5.44 o 
  -2   5  17       59.48       52.46      3.71 o 
  -1   5  17      354.78      355.46      8.06 o 
   0   5  17       11.94        8.97      1.79 o 
   1   5  17      151.55      145.53      4.46 o 
   2   5  17        6.10        4.54      1.70 o 
   3   5  17       16.32       21.99      2.49 o 
   4   5  17        0.82       -1.86      1.45 o 
   5   5  17       23.00       27.11      2.77 o 
   6   5  17        0.03        0.55      2.42 o 
   7   5  17        0.11       -0.15      4.30 o 
  -5   6  17       46.89       51.83      3.71 o 
  -4   6  17        6.17        7.08      2.33 o 
  -3   6  17       61.67       64.19      4.31 o 
  -2   6  17        0.84        1.43      1.90 o 
  -1   6  17        5.76        4.40      2.79 o 
   0   6  17       34.68       37.66      4.47 o 
   1   6  17       24.63       27.85      4.04 o 
   2   6  17        8.35        5.37      1.78 o 
   3   6  17        0.01       -0.50      1.59 o 
   4   6  17        6.49        7.53      3.68 o 
   5   6  17        1.24       -1.29      2.21 o 
  -2   7  17        8.30        8.57      3.43 o 
  -1   7  17       13.79       11.10      3.71 o 
   0   7  17        0.72        0.82      2.75 o 
   1   7  17        0.05        1.21      4.05 o 
 -10   0  18       60.32       62.22      8.68 o 
  -9   0  18       59.31       53.49      7.51 o 
  -8   0  18      816.88      810.46     15.84 o 
  -7   0  18       46.29       47.41      7.38 o 
  -6   0  18        1.34        1.02      1.96 o 
  -5   0  18        7.30        5.30      1.48 o 
  -4   0  18      266.20      265.33      5.59 o 
  -3   0  18      102.21      105.06      3.58 o 
  -2   0  18     1000.25      926.96     10.64 o 
  -1   0  18      496.04      465.43      6.71 o 
   0   0  18     1624.31     1623.66     19.84 o 
   1   0  18      104.72       91.45      4.18 o 
   2   0  18      200.74      182.19      5.89 o 
   3   0  18        0.82        3.36      1.73 o 
   4   0  18        0.92        1.17      1.74 o 
   5   0  18      219.01      230.29     11.65 o 
   6   0  18      233.88      238.88      7.92 o 
   7   0  18       58.37       72.57      4.99 o 
   8   0  18        4.85        5.47      2.44 o 
   9   0  18       14.92       19.40      3.56 o 
 -10   1  18       40.73       41.30      4.07 o 
  -9   1  18        6.85       12.28      4.20 o 
  -8   1  18       13.03       18.18      2.88 o 
  -7   1  18      109.44      123.07      4.18 o 
  -6   1  18      557.91      518.51      6.97 o 
  -5   1  18       21.37       25.15      2.27 o 
  -4   1  18       91.17       84.78      4.07 o 
  -3   1  18        0.62       -0.19      0.80 o 
  -2   1  18       80.76       85.04      2.19 o 
  -1   1  18      145.58      138.72      2.59 o 
   0   1  18        0.69        4.98      1.90 o 
   1   1  18       19.55       20.81      1.68 o 
   2   1  18      108.48      102.51      5.42 o 
   3   1  18       26.15       26.18      2.05 o 
   4   1  18       16.46       13.35      2.02 o 
   5   1  18       17.70       19.09      2.03 o 
   6   1  18        3.23        5.51      1.92 o 
   7   1  18        0.00       -0.09      1.36 o 
   8   1  18       68.04       72.04      8.88 o 
   9   1  18       38.60       40.28      4.09 o 
  -9   2  18        7.68        7.48      2.84 o 
  -8   2  18        4.80        3.70      2.11 o 
  -7   2  18       79.07       85.63      3.86 o 
  -6   2  18       68.36       64.84      3.30 o 
  -5   2  18       87.39       98.80      3.17 o 
  -4   2  18        4.00        2.85      1.19 o 
  -3   2  18      108.82      122.28      3.14 o 
  -2   2  18        3.22        2.94      1.17 o 
  -1   2  18      143.84      156.80      3.89 o 
   0   2  18      264.86      259.20      4.27 o 
   1   2  18      165.28      165.16      3.46 o 
   2   2  18      158.86      146.69      3.30 o 
   3   2  18       12.77       14.05      1.76 o 
   4   2  18        7.88        7.04      1.57 o 
   5   2  18      103.06       95.93      3.59 o 
   6   2  18        0.76        3.31      1.45 o 
   7   2  18       17.53       16.48      4.29 o 
   8   2  18        0.52       -0.76      1.74 o 
   9   2  18       21.72       30.43      4.44 o 
  -9   3  18        4.66        1.87      2.36 o 
  -8   3  18       26.47       29.53      2.99 o 
  -7   3  18       43.57       47.44      3.27 o 
  -6   3  18       47.39       54.46      4.43 o 
  -5   3  18      168.32      167.13      4.87 o 
  -4   3  18       93.03       98.20      3.83 o 
  -3   3  18      989.21      973.33      9.62 o 
  -2   3  18       17.44       17.57      1.90 o 
  -1   3  18       96.03      103.55      2.95 o 
   0   3  18       81.82       90.65      2.80 o 
   1   3  18       40.78       39.84      2.07 o 
   2   3  18      322.91      319.75      5.15 o 
   3   3  18        8.11        8.14      1.96 o 
   4   3  18       98.13       95.40      3.55 o 
   5   3  18       17.87       17.00      2.76 o 
   6   3  18       50.02       43.83      3.59 o 
   7   3  18        1.74        3.30      3.34 o 
   8   3  18       32.60       37.65      4.75 o 
  -8   4  18        9.34       10.35      2.34 o 
  -7   4  18        0.18        1.11      1.74 o 
  -6   4  18        0.05        0.29      1.57 o 
  -5   4  18      196.23      195.77      5.51 o 
  -4   4  18        0.13       -0.72      1.45 o 
  -3   4  18       30.24       33.14      2.59 o 
  -2   4  18        7.56        8.23      1.69 o 
  -1   4  18       58.09       58.45      2.93 o 
   0   4  18       28.33       28.85      2.08 o 
   1   4  18       42.18       39.90      2.71 o 
   2   4  18      151.97      141.06      4.20 o 
   3   4  18       76.01       70.45      3.39 o 
   4   4  18       83.14       82.87      3.69 o 
   5   4  18       31.48       30.88      3.26 o 
   6   4  18        0.52       -0.01      1.80 o 
   7   4  18        3.43        2.87      2.76 o 
  -7   5  18       14.28       12.53      3.97 o 
  -6   5  18        7.12        9.71      2.50 o 
  -5   5  18      114.12      117.00      4.64 o 
  -4   5  18        3.44        2.67      1.66 o 
  -3   5  18       78.51       88.18      4.71 o 
  -2   5  18        1.18       -1.39      1.56 o 
  -1   5  18       10.62       18.21      2.64 o 
   0   5  18        3.41        2.93      1.51 o 
   1   5  18       62.05       64.09      4.38 o 
   2   5  18        8.74       12.85      2.09 o 
   3   5  18        2.59        3.63      1.70 o 
   4   5  18       30.46       23.24      2.58 o 
   5   5  18        2.75        2.41      1.79 o 
   6   5  18        1.22       -1.69      2.41 o 
  -5   6  18       74.92       95.47      5.49 o 
  -4   6  18       20.62       15.45      2.84 o 
  -3   6  18       26.17       27.05      3.32 o 
  -2   6  18        0.86       -0.93      1.83 o 
  -1   6  18       64.90       74.83      5.82 o 
   0   6  18        1.19        1.54      3.69 o 
   1   6  18        4.88        3.41      4.21 o 
   2   6  18        1.64        6.02      2.13 o 
   3   6  18        0.03       -1.95      1.49 o 
   4   6  18       10.64       15.39      3.81 o 
   0   7  18        2.94        2.52      3.12 o 
  -9   1  19        5.20        1.26      2.11 o 
  -8   1  19       16.08       15.46      2.77 o 
  -7   1  19      253.74      248.68      5.85 o 
  -6   1  19       31.83       34.91      2.23 o 
  -5   1  19      274.18      281.43      4.96 o 
  -4   1  19       55.33       57.85      2.36 o 
  -3   1  19      483.84      504.05      5.55 o 
  -2   1  19      223.56      234.40      3.59 o 
  -1   1  19      180.19      186.38      3.56 o 
   0   1  19       18.63       13.40      1.25 o 
   1   1  19        2.97        2.70      1.14 o 
   2   1  19        1.82        2.79      1.18 o 
   3   1  19      320.71      313.20      5.87 o 
   4   1  19      192.43      195.37      4.83 o 
   5   1  19      119.51      122.65      4.22 o 
   6   1  19       61.82       71.64      3.55 o 
   7   1  19        0.00        0.05      1.84 o 
   8   1  19        1.78        1.00      3.09 o 
   9   1  19        1.12        1.24      2.06 o 
  -9   2  19       33.56       35.66      3.77 o 
  -8   2  19       77.00       80.56     11.50 o 
  -7   2  19        0.04       -1.17      1.43 o 
  -6   2  19        7.37        5.43      1.75 o 
  -5   2  19      303.00      291.38      5.21 o 
  -4   2  19       24.23       27.57      1.96 o 
  -3   2  19     1894.42     1837.14     14.12 o 
  -2   2  19      104.53       92.04      3.21 o 
  -1   2  19       46.22       48.38      2.11 o 
   0   2  19        1.32        2.82      0.99 o 
   1   2  19      327.87      311.19      6.31 o 
   2   2  19      198.04      191.50      4.57 o 
   3   2  19      147.71      144.77      4.13 o 
   4   2  19       46.42       45.38      2.71 o 
   5   2  19       17.36       19.49      2.97 o 
   6   2  19       14.97       10.59      1.94 o 
   7   2  19       12.05       11.43      2.44 o 
   8   2  19       32.37       31.32      3.48 o 
   9   2  19       19.58       24.73      8.10 o 
  -8   3  19        3.91        4.57      1.91 o 
  -7   3  19       11.59       11.84      2.14 o 
  -6   3  19        8.40        8.70      2.65 o 
  -5   3  19      188.42      190.21      5.21 o 
  -4   3  19      388.79      403.60      7.15 o 
  -3   3  19       57.11       53.60      2.50 o 
  -2   3  19       78.13       74.10      3.11 o 
  -1   3  19      692.84      685.28      7.75 o 
   0   3  19      294.73      289.95      4.91 o 
   1   3  19        0.06       -0.60      0.96 o 
   2   3  19      834.03      827.37      8.85 o 
   3   3  19      147.69      152.44      4.28 o 
   4   3  19        3.00        6.61      1.63 o 
   5   3  19       57.29       68.73      4.11 o 
   6   3  19        0.30        2.15      1.75 o 
   7   3  19        3.78        6.72      2.13 o 
   8   3  19       42.62       38.10      8.08 o 
  -8   4  19        0.03       -2.44      1.73 o 
  -7   4  19       30.92       32.98      3.15 o 
  -6   4  19        0.03        0.60      1.84 o 
  -5   4  19       35.29       33.89      2.85 o 
  -4   4  19      100.36      103.68      4.12 o 
  -3   4  19       64.61       60.70      3.88 o 
  -2   4  19      792.00      816.52     11.55 o 
  -1   4  19       22.42       20.03      2.13 o 
   0   4  19      428.97      432.59      6.87 o 
   1   4  19      166.27      176.03      4.12 o 
   2   4  19        8.34        8.64      1.52 o 
   3   4  19       12.57        8.91      1.87 o 
   4   4  19       34.71       33.06      3.25 o 
   5   4  19       25.90       24.30      3.69 o 
   6   4  19        0.66        1.37      1.93 o 
   7   4  19       14.98       14.36      3.74 o 
  -6   5  19       96.23       96.72      4.81 o 
  -5   5  19        2.11        2.97      2.88 o 
  -4   5  19       78.08       78.54      4.65 o 
  -3   5  19      115.20      124.48      5.54 o 
  -2   5  19        3.62        2.67      2.00 o 
  -1   5  19      179.31      161.16      5.73 o 
   0   5  19       78.02       75.49      3.45 o 
   1   5  19       93.80       81.05      4.44 o 
   2   5  19        3.78        2.64      1.62 o 
   3   5  19        0.30        1.78      1.64 o 
   4   5  19       25.09       30.87      4.11 o 
   5   5  19        4.34        1.65      1.98 o 
   6   5  19       12.94       15.61      5.02 o 
  -4   6  19       34.82       36.65      3.82 o 
  -3   6  19        4.37        4.34      2.24 o 
  -2   6  19        1.87        7.63      2.36 o 
  -1   6  19       82.83      103.00     10.06 o 
   0   6  19       13.59       13.24      3.43 o 
   1   6  19      125.17      137.90      9.22 o 
   2   6  19       29.69       36.12      4.17 o 
   3   6  19        0.68        2.58      1.92 o 
   4   6  19        1.02        0.71      1.92 o 
  -9   0  20       69.22       85.84      9.09 o 
  -8   0  20      317.96      354.45     10.32 o 
  -7   0  20     1131.94     1085.48     23.42 o 
  -6   0  20       31.05       29.62      3.48 o 
  -5   0  20      273.90      273.79      7.90 o 
  -4   0  20      652.48      640.99      9.44 o 
  -3   0  20      167.53      152.90      4.37 o 
  -2   0  20      283.53      270.93      7.96 o 
  -1   0  20      152.39      174.71      5.80 o 
   0   0  20      207.38      203.62      6.32 o 
   1   0  20      472.09      422.21      9.33 o 
   2   0  20      112.99      116.32      5.08 o 
   3   0  20        0.03        1.28      1.57 o 
   4   0  20       30.96       34.87      3.46 o 
   5   0  20        5.65        2.10      3.98 o 
   6   0  20      175.78      182.30      7.16 o 
   7   0  20      346.89      367.23     10.53 o 
   8   0  20        6.39       10.98      3.10 o 
   9   0  20       23.94       24.63      5.02 o 
  -9   1  20      382.55      400.23      9.80 o 
  -8   1  20       55.37       63.32      5.04 o 
  -7   1  20      119.95      112.59      4.37 o 
  -6   1  20      508.64      536.14      7.29 o 
  -5   1  20       94.85       86.89      3.02 o 
  -4   1  20      539.03      499.69      6.49 o 
  -3   1  20      219.79      218.19      3.69 o 
  -2   1  20      285.42      285.75      4.60 o 
  -1   1  20       26.66       19.74      1.67 o 
   0   1  20       22.45       20.89      1.86 o 
   1   1  20       14.20       17.22      1.79 o 
   2   1  20      649.51      621.32      8.39 o 
   3   1  20      257.56      257.52      5.46 o 
   4   1  20      142.62      149.39      6.77 o 
   5   1  20      272.17      287.53      6.11 o 
   6   1  20       11.92       17.86      2.22 o 
   7   1  20       19.42       21.60      2.44 o 
   8   1  20        5.57        3.30      1.97 o 
   9   1  20       10.62        8.92      2.72 o 
  -9   2  20        9.16       11.27      2.77 o 
  -8   2  20       31.31       35.08      3.66 o 
  -7   2  20       30.29       33.90      2.85 o 
  -6   2  20      123.82      123.67      5.11 o 
  -5   2  20       13.37       10.41      1.61 o 
  -4   2  20      761.42      774.72     17.06 o 
  -3   2  20      389.17      400.05      6.60 o 
  -2   2  20      692.49      652.97      7.39 o 
  -1   2  20       12.70       11.06      1.61 o 
   0   2  20      237.71      227.80      4.19 o 
   1   2  20      320.28      312.86      5.85 o 
   2   2  20        0.06        1.12      1.23 o 
   3   2  20       61.01       61.66      3.04 o 
   4   2  20      210.93      195.36      4.98 o 
   5   2  20       45.12       49.50      3.06 o 
   6   2  20        7.71        4.99      2.07 o 
   7   2  20        8.93        6.97      2.25 o 
   8   2  20       12.24        9.16      2.58 o 
  -8   3  20       10.74       10.35      2.24 o 
  -7   3  20        4.86        3.78      1.80 o 
  -6   3  20       55.35       58.54      3.55 o 
  -5   3  20       57.45       64.34      3.39 o 
  -4   3  20       35.62       40.77      4.23 o 
  -3   3  20       23.88       24.71      2.21 o 
  -2   3  20       16.00       12.30      1.81 o 
  -1   3  20     1030.24     1042.04     11.11 o 
   0   3  20      171.19      174.76      3.97 o 
   1   3  20       63.35       64.57      3.47 o 
   2   3  20       32.29       32.32      2.40 o 
   3   3  20      126.85      121.24      4.01 o 
   4   3  20       31.22       32.78      3.27 o 
   5   3  20       66.26       64.91      5.17 o 
   6   3  20        0.20        0.63      1.78 o 
   7   3  20       27.53       37.05      5.57 o 
   8   3  20        3.06        2.91      2.66 o 
  -7   4  20       37.81       42.71      7.66 o 
  -6   4  20       75.97       78.00      4.07 o 
  -5   4  20        0.01        0.23      1.81 o 
  -4   4  20       44.61       49.51      5.01 o 
  -3   4  20      349.12      358.60      8.33 o 
  -2   4  20      146.32      127.87      4.17 o 
  -1   4  20       90.34       94.94      5.59 o 
   0   4  20      160.52      153.49      3.91 o 
   1   4  20        5.04        3.37      1.34 o 
   2   4  20       34.12       30.95      2.19 o 
   3   4  20        0.92        3.17      1.92 o 
   4   4  20        9.05       11.90      2.39 o 
   5   4  20       21.61       25.10      3.17 o 
   6   4  20        8.38        3.78      2.81 o 
   7   4  20       34.52       39.04      5.98 o 
  -6   5  20       34.46       36.76      3.85 o 
  -5   5  20       39.17       41.90      4.64 o 
  -4   5  20        0.67        3.09      1.87 o 
  -3   5  20        9.43       12.90      2.63 o 
  -2   5  20       46.14       47.67      4.11 o 
  -1   5  20      108.62      116.94      5.52 o 
   0   5  20      238.25      229.90      6.75 o 
   1   5  20        0.01        1.29      2.76 o 
   2   5  20       62.66       58.31      3.43 o 
   3   5  20        1.58        2.50      1.81 o 
   4   5  20       29.65       33.79      3.55 o 
   5   5  20        0.07       -2.57      1.71 o 
   6   5  20        6.19        5.70      7.76 o 
  -4   6  20       39.10       41.41      4.51 o 
  -3   6  20        7.15        4.98      2.73 o 
  -2   6  20        2.01        3.50      2.95 o 
  -1   6  20       39.54       35.54      4.62 o 
   0   6  20        2.83        4.91      2.86 o 
   1   6  20       89.86       96.68      8.21 o 
   2   6  20        0.14        3.49      2.07 o 
   3   6  20        4.91        7.07      2.19 o 
  -9   1  21       15.77       18.00      3.12 o 
  -8   1  21        0.00        0.56      2.12 o 
  -7   1  21       33.13       30.16      2.68 o 
  -6   1  21       10.54        9.12      1.60 o 
  -5   1  21       23.71       23.71      1.93 o 
  -4   1  21      104.40      107.99      3.31 o 
  -3   1  21      118.47      122.72      3.22 o 
  -2   1  21       40.95       40.20      2.18 o 
  -1   1  21        3.08        4.43      1.25 o 
   0   1  21      152.44      144.69      3.93 o 
   1   1  21       25.43       28.50      2.22 o 
   2   1  21       23.91       22.47      2.10 o 
   3   1  21       80.58       85.64      3.42 o 
   4   1  21        0.04        0.63      1.30 o 
   5   1  21        0.04       -1.67      1.12 o 
   6   1  21      227.44      239.24      5.93 o 
   7   1  21        7.31        5.71      1.76 o 
   8   1  21        2.87        1.91      2.55 o 
  -9   2  21       14.81       15.49      3.01 o 
  -8   2  21       47.28       52.48      4.33 o 
  -7   2  21       73.96       77.64      3.84 o 
  -6   2  21      192.49      190.22      7.75 o 
  -5   2  21       23.49       20.86      1.93 o 
  -4   2  21        0.49        1.67      1.32 o 
  -3   2  21       20.88       21.34      2.09 o 
  -2   2  21      139.54      150.09      3.62 o 
  -1   2  21      295.67      305.13      5.02 o 
   0   2  21       62.92       67.04      3.03 o 
   1   2  21      773.71      728.84      9.44 o 
   2   2  21      675.11      654.10      9.01 o 
   3   2  21       68.67       69.10      3.20 o 
   4   2  21      257.01      254.69      7.11 o 
   5   2  21      136.88      126.83      4.32 o 
   6   2  21       27.84       33.74      4.38 o 
   7   2  21       27.54       25.47      3.25 o 
   8   2  21       16.74       13.85      3.75 o 
  -8   3  21        0.13       -0.95      1.67 o 
  -7   3  21       42.00       44.03      3.34 o 
  -6   3  21       19.65       17.67      2.42 o 
  -5   3  21       73.39       71.98      3.57 o 
  -4   3  21       42.43       38.87      3.27 o 
  -3   3  21      862.16      842.71     10.53 o 
  -2   3  21      441.95      429.94      7.47 o 
  -1   3  21      895.69      857.17      9.23 o 
   0   3  21      763.23      748.33      8.54 o 
   1   3  21       71.28       69.40      3.19 o 
   2   3  21       69.48       72.38      4.54 o 
   3   3  21      272.24      251.90      5.69 o 
   4   3  21       82.95       73.82      3.47 o 
   5   3  21       36.48       32.74      3.36 o 
   6   3  21       66.77       60.77      4.34 o 
   7   3  21       27.47       29.31      3.50 o 
  -7   4  21       23.48       16.79      2.67 o 
  -6   4  21        0.01        0.76      2.15 o 
  -5   4  21      144.02      141.62      5.76 o 
  -4   4  21      138.74      139.35      5.54 o 
  -3   4  21      120.87      127.20      5.21 o 
  -2   4  21      454.22      454.93      7.97 o 
  -1   4  21      182.81      181.15      7.87 o 
   0   4  21        0.76        2.37      1.41 o 
   1   4  21      710.36      662.10      8.36 o 
   2   4  21      101.68      101.28      3.90 o 
   3   4  21      158.05      159.77      8.16 o 
   4   4  21       40.40       36.14      3.38 o 
   5   4  21        2.08       -0.54      1.86 o 
   6   4  21        3.09       -1.30      1.90 o 
   7   4  21        0.82        0.49      2.91 o 
  -6   5  21       21.65       22.14      3.40 o 
  -5   5  21       13.86       11.43      2.65 o 
  -4   5  21       45.49       46.82      3.99 o 
  -3   5  21       14.89       13.04      2.61 o 
  -2   5  21       43.61       45.16      5.97 o 
  -1   5  21      192.23      178.22      6.14 o 
   0   5  21       17.30       20.27      3.99 o 
   1   5  21       14.13        9.82      2.33 o 
   2   5  21       20.16       25.41      2.65 o 
   3   5  21      117.23      123.04      5.60 o 
   4   5  21        6.72        5.18      2.35 o 
   5   5  21       57.55       63.95      4.55 o 
  -3   6  21        0.77        2.54      2.14 o 
  -2   6  21        4.86        5.85      2.28 o 
  -1   6  21       38.02       51.07      5.27 o 
   0   6  21        9.32        6.46      2.74 o 
   1   6  21       28.28       28.19      7.56 o 
   2   6  21        0.74       -2.01      3.42 o 
   3   6  21       15.08       18.13      3.53 o 
  -9   0  22        2.55        3.24      4.23 o 
  -8   0  22       64.72       67.52      5.31 o 
  -7   0  22        0.13        0.76      2.30 o 
  -6   0  22      169.93      148.90      6.42 o 
  -5   0  22        2.34        5.48      5.85 o 
  -4   0  22        5.95        3.60      1.52 o 
  -3   0  22      507.32      507.67     10.57 o 
  -2   0  22      114.20      127.31      5.30 o 
  -1   0  22      313.40      312.08      8.21 o 
   0   0  22      845.46      775.83     22.67 o 
   1   0  22      356.22      346.69     10.48 o 
   2   0  22       68.31       58.03      7.40 o 
   3   0  22       15.11       13.39      2.64 o 
   4   0  22       13.29       15.92      2.90 o 
   5   0  22      114.21       96.27      5.52 o 
   6   0  22        7.17        5.17      5.38 o 
   7   0  22      320.60      312.12     10.14 o 
   8   0  22       48.05       55.57      5.18 o 
  -9   1  22       11.23       12.35      2.81 o 
  -8   1  22        0.25       -0.25      2.33 o 
  -7   1  22       19.52       21.49      2.45 o 
  -6   1  22       25.30       24.51      2.42 o 
  -5   1  22       29.82       35.82      3.08 o 
  -4   1  22       43.65       39.53      2.22 o 
  -3   1  22       21.10       18.95      1.78 o 
  -2   1  22      138.29      133.11      3.89 o 
  -1   1  22      682.25      667.30      8.80 o 
   0   1  22       14.77       20.48      2.03 o 
   1   1  22      327.83      324.21      9.23 o 
   2   1  22        6.46       11.61      1.84 o 
   3   1  22       67.83       61.81      3.12 o 
   4   1  22        8.00       12.37      1.91 o 
   5   1  22      314.24      308.04      7.32 o 
   6   1  22       78.17       85.60      3.93 o 
   7   1  22        3.46        3.06      1.67 o 
   8   1  22       68.23       79.61      5.95 o 
  -8   2  22        8.28       13.79      2.87 o 
  -7   2  22        4.93        4.76      1.81 o 
  -6   2  22       31.73       29.60      2.66 o 
  -5   2  22       20.43       24.24      2.05 o 
  -4   2  22       81.70       66.23      3.12 o 
  -3   2  22      394.90      395.24      6.81 o 
  -2   2  22       13.80       19.97      1.79 o 
  -1   2  22     1118.74     1099.65     11.99 o 
   0   2  22      128.11      138.15      4.12 o 
   1   2  22      194.36      182.12      4.74 o 
   2   2  22       24.72       26.17      2.37 o 
   3   2  22      101.31      107.61      3.86 o 
   4   2  22       14.77       16.93      2.17 o 
   5   2  22       33.45       29.57      2.62 o 
   6   2  22       14.60       16.13      2.78 o 
   7   2  22        6.12        6.21      2.34 o 
   8   2  22       15.73       12.56      3.77 o 
  -8   3  22       10.74       14.49      2.55 o 
  -7   3  22       13.60       22.07      3.77 o 
  -6   3  22        4.18        3.64      1.97 o 
  -5   3  22      154.88      154.79      6.62 o 
  -4   3  22       30.00       26.44      2.94 o 
  -3   3  22      390.19      406.72      7.21 o 
  -2   3  22       90.76       96.00      4.40 o 
  -1   3  22      206.08      199.41      6.84 o 
   0   3  22        0.00       -0.01      1.36 o 
   1   3  22       20.97       19.97      2.20 o 
   2   3  22       13.16       10.75      1.88 o 
   3   3  22      215.78      203.41      5.93 o 
   4   3  22        3.08        1.90      1.44 o 
   5   3  22        6.06        7.30      2.52 o 
   6   3  22        7.04        8.08      2.37 o 
   7   3  22        0.50        1.55      2.10 o 
  -7   4  22        7.20        5.10      2.42 o 
  -6   4  22        0.03        1.58      1.92 o 
  -5   4  22        0.20        4.46      2.36 o 
  -4   4  22       76.21       80.59      4.61 o 
  -3   4  22      168.76      180.85      6.45 o 
  -2   4  22        3.01       -0.91      1.64 o 
  -1   4  22       20.69       19.95      2.18 o 
   0   4  22       52.22       55.48      3.03 o 
   1   4  22       35.30       30.07      4.21 o 
   2   4  22       72.11       78.90      4.43 o 
   3   4  22       10.40       13.90      2.58 o 
   4   4  22       16.84       16.34      2.78 o 
   5   4  22       92.40      102.64     15.65 o 
   6   4  22        0.84       -0.78      1.91 o 
  -5   5  22      107.64      109.25      5.70 o 
  -4   5  22        5.29        7.04      2.45 o 
  -3   5  22      110.11      122.04      5.48 o 
  -2   5  22        2.10        3.41      2.14 o 
  -1   5  22       22.20       27.11      3.11 o 
   0   5  22       61.89       70.71      3.57 o 
   1   5  22        0.52        1.44      1.81 o 
   2   5  22        0.47        0.34      1.75 o 
   3   5  22        5.55        3.06      3.22 o 
   4   5  22       98.93       99.69      5.37 o 
   5   5  22       73.00       82.21      6.58 o 
  -3   6  22        1.96        0.48      2.09 o 
  -2   6  22        0.99        1.67      2.07 o 
  -1   6  22       69.13       62.95      5.75 o 
   0   6  22        5.96        2.95      4.88 o 
   1   6  22       80.33       93.40      6.51 o 
   2   6  22       77.72       81.06      5.92 o 
  -8   1  23        0.00        2.13      2.03 o 
  -7   1  23       52.41       56.04      5.58 o 
  -6   1  23       17.91       13.91      2.07 o 
  -5   1  23      325.26      290.76      6.64 o 
  -4   1  23      410.51      362.79      7.20 o 
  -3   1  23      126.72      122.15      3.81 o 
  -2   1  23      134.86      131.56      4.48 o 
  -1   1  23     1257.95     1232.96     12.91 o 
   0   1  23      311.11      294.58      5.89 o 
   1   1  23      257.50      267.27      5.71 o 
   2   1  23       15.81       11.91      1.92 o 
   3   1  23        2.00        0.05      1.62 o 
   4   1  23      157.15      153.88      4.85 o 
   5   1  23        0.75        1.36      1.70 o 
   6   1  23      131.15      117.73      4.51 o 
   7   1  23       11.68       12.16      2.71 o 
   8   1  23       15.98       12.73      2.78 o 
  -8   2  23       32.65       47.74      4.99 o 
  -7   2  23      151.62      140.84      5.75 o 
  -6   2  23      178.01      182.88      6.13 o 
  -5   2  23       36.81       41.78      2.81 o 
  -4   2  23        1.32        2.05      1.36 o 
  -3   2  23      896.85      865.41     10.71 o 
  -2   2  23      202.64      200.10      5.77 o 
  -1   2  23      266.54      274.53      5.77 o 
   0   2  23        4.15        5.62      1.62 o 
   1   2  23      212.84      207.76      5.17 o 
   2   2  23      575.69      578.12      8.80 o 
   3   2  23      136.34      134.41      4.38 o 
   4   2  23      156.36      151.85      4.70 o 
   5   2  23       48.28       53.72      3.29 o 
   6   2  23        0.64        2.93      2.70 o 
   7   2  23       18.05       11.65      2.65 o 
  -7   3  23        0.46        3.18      2.05 o 
  -6   3  23       42.53       56.65      6.37 o 
  -5   3  23       48.48       46.78      3.69 o 
  -4   3  23       15.63       15.38      2.53 o 
  -3   3  23       12.05       13.55      1.94 o 
  -2   3  23       11.82        9.34      1.79 o 
  -1   3  23      217.39      223.99      6.61 o 
   0   3  23      592.88      623.86      9.14 o 
   1   3  23       30.95       29.92      3.27 o 
   2   3  23       80.65       76.80      5.02 o 
   3   3  23        1.83        4.22      1.96 o 
   4   3  23        1.41        1.38      1.52 o 
   5   3  23        1.90       -2.05      2.46 o 
   6   3  23        4.61        4.23      2.13 o 
   7   3  23        2.45        5.01      2.27 o 
  -6   4  23       20.73       24.81      3.29 o 
  -5   4  23       37.21       45.28      4.32 o 
  -4   4  23        0.79        0.97      2.06 o 
  -3   4  23        5.14        0.76      1.82 o 
  -2   4  23      132.08      126.42      5.19 o 
  -1   4  23       12.08       10.48      1.88 o 
   0   4  23       44.40       44.67      3.36 o 
   1   4  23        0.05        1.14      1.43 o 
   2   4  23       13.68       15.90      2.18 o 
   3   4  23        1.70        0.20      1.74 o 
   4   4  23       23.09       29.07      3.47 o 
   5   4  23        5.70        3.80      2.28 o 
   6   4  23        7.57        4.66      2.38 o 
  -5   5  23        1.72        1.10      2.16 o 
  -4   5  23        0.20        2.73      2.11 o 
  -3   5  23        2.68       -0.62      2.05 o 
  -2   5  23        0.01       -0.42      1.82 o 
  -1   5  23       96.94      112.66      5.09 o 
   0   5  23       17.06       13.18      2.10 o 
   1   5  23        9.52        5.96      6.25 o 
   2   5  23       49.43       54.08      4.09 o 
   3   5  23       24.31       21.54      3.25 o 
   4   5  23       21.21       23.93      3.35 o 
  -2   6  23       14.19       19.79      3.27 o 
  -1   6  23       10.34       18.71      5.92 o 
   0   6  23        4.74        5.90      2.69 o 
   1   6  23       55.20       57.34      5.44 o 
  -8   0  24        3.46        4.28      6.07 o 
  -7   0  24       24.99       19.82      3.52 o 
  -6   0  24       44.92       38.36      6.88 o 
  -5   0  24      553.90      472.21     15.88 o 
  -4   0  24       57.80       64.91      4.38 o 
  -3   0  24      420.10      424.50     13.90 o 
  -2   0  24        2.44       -0.94      1.56 o 
  -1   0  24        3.02        4.10      2.09 o 
   0   0  24      220.72      196.86      8.03 o 
   1   0  24      203.17      211.43      7.87 o 
   2   0  24       58.27       58.19      4.48 o 
   3   0  24       57.78       64.37      9.07 o 
   4   0  24      327.74      330.12      9.74 o 
   5   0  24      166.72      165.41      7.15 o 
   6   0  24       10.32       10.66      3.15 o 
   7   0  24      242.05      254.85      9.48 o 
   8   0  24       43.59       44.81     10.93 o 
  -8   1  24        8.71        5.22      2.32 o 
  -7   1  24       71.76       63.96      3.54 o 
  -6   1  24       28.87       28.62      3.93 o 
  -5   1  24       29.90       28.22      2.44 o 
  -4   1  24      145.76      119.49      5.44 o 
  -3   1  24       55.94       48.64      2.80 o 
  -2   1  24        0.48        1.03      1.28 o 
  -1   1  24      278.92      312.53      6.15 o 
   0   1  24       76.75       84.71      3.75 o 
   1   1  24       73.58       84.42      3.53 o 
   2   1  24       24.57       24.62      2.38 o 
   3   1  24      136.55      141.53      4.54 o 
   4   1  24        0.69       -1.91      1.27 o 
   5   1  24      151.10      138.82      4.72 o 
   6   1  24       68.99       71.74      4.36 o 
   7   1  24       23.38       24.73      2.79 o 
   8   1  24       37.21       32.16      3.80 o 
  -8   2  24        3.54        4.66      3.24 o 
  -7   2  24        0.36       -0.70      2.16 o 
  -6   2  24       46.74       34.57      3.29 o 
  -5   2  24        0.32       -1.54      1.39 o 
  -4   2  24        1.33        2.47      1.41 o 
  -3   2  24      155.19      145.60      5.18 o 
  -2   2  24       21.62       24.97      2.67 o 
  -1   2  24        0.21        0.65      1.36 o 
   0   2  24       20.07       19.96      2.18 o 
   1   2  24       51.88       51.72      4.36 o 
   2   2  24        0.65        1.23      1.38 o 
   3   2  24      321.50      304.81      6.55 o 
   4   2  24       10.13       12.23      2.05 o 
   5   2  24       50.90       34.74      2.93 o 
   6   2  24       80.83       80.82      4.93 o 
   7   2  24        0.04       -0.08      1.90 o 
  -7   3  24        0.35        1.38      2.00 o 
  -6   3  24        2.52        2.37      2.96 o 
  -5   3  24       59.81       76.30      5.92 o 
  -4   3  24      138.38      149.22      5.58 o 
  -3   3  24        3.47        6.66      1.87 o 
  -2   3  24       12.41       15.02      3.42 o 
  -1   3  24       51.21       50.51      4.50 o 
   0   3  24        0.05        1.84      2.17 o 
   1   3  24       85.04       86.58      3.75 o 
   2   3  24        9.12        8.09      1.79 o 
   3   3  24       28.46       23.26      2.44 o 
   4   3  24        0.51        2.05      1.49 o 
   5   3  24        3.53        6.31      3.24 o 
   6   3  24        1.67        1.13      1.93 o 
  -6   4  24       14.87       12.32      2.75 o 
  -5   4  24        3.37        3.10      2.05 o 
  -4   4  24        0.90       -1.59      1.66 o 
  -3   4  24        5.89        3.84      2.01 o 
  -2   4  24       32.10       28.97      3.86 o 
  -1   4  24       30.13       33.99      3.19 o 
   0   4  24       65.28       65.71      3.97 o 
   1   4  24        0.60       -1.14      1.26 o 
   2   4  24      105.35      109.11      4.38 o 
   3   4  24       89.90      105.39      5.21 o 
   4   4  24       35.14       40.41      3.83 o 
   5   4  24        4.62        4.35      2.43 o 
  -4   5  24       18.76       20.56      3.12 o 
  -3   5  24        1.33        2.31      1.98 o 
  -2   5  24        0.32        0.94      1.97 o 
  -1   5  24        0.05        3.45      1.96 o 
   0   5  24       28.04       26.14      3.18 o 
   1   5  24       15.46       18.26      3.47 o 
   2   5  24       47.56       55.68      4.17 o 
   3   5  24       10.65        7.72      2.51 o 
   4   5  24       25.36       27.36      3.57 o 
  -8   1  25        3.19        5.64      2.39 o 
  -7   1  25       37.73       48.36      3.77 o 
  -6   1  25        6.40       10.83      3.08 o 
  -5   1  25        2.48        0.78      1.69 o 
  -4   1  25       12.34       13.05      3.29 o 
  -3   1  25       62.34       67.73      3.82 o 
  -2   1  25       75.63       69.50      3.25 o 
  -1   1  25      143.81      135.31      4.45 o 
   0   1  25      372.58      354.72      6.99 o 
   1   1  25      281.22      260.68      5.95 o 
   2   1  25      410.01      395.25      8.70 o 
   3   1  25      118.91      110.43      4.14 o 
   4   1  25      383.20      379.90      7.56 o 
   5   1  25       26.35       28.80      2.73 o 
   6   1  25        6.98        7.44      2.36 o 
   7   1  25       22.11       19.08      2.55 o 
  -7   2  25       27.09       31.26      4.14 o 
  -6   2  25        0.07        0.08      1.70 o 
  -5   2  25       75.13       73.43      3.55 o 
  -4   2  25      169.89      160.81      5.56 o 
  -3   2  25       57.51       42.75      3.23 o 
  -2   2  25        0.11        1.70      1.61 o 
  -1   2  25      138.04      137.73      4.38 o 
   0   2  25       70.91       73.79      3.46 o 
   1   2  25        1.18       -0.47      1.37 o 
   2   2  25        2.20        0.34      1.35 o 
   3   2  25        4.07        4.23      1.70 o 
   4   2  25        4.75        2.33      1.50 o 
   5   2  25       73.30       76.83      3.89 o 
   6   2  25       19.90       21.32      3.23 o 
   7   2  25        0.37        2.60      2.07 o 
  -7   3  25        0.01        0.12      4.21 o 
  -6   3  25       19.40       17.96      6.73 o 
  -5   3  25        0.19        2.46      1.87 o 
  -4   3  25        5.99        7.35      2.14 o 
  -3   3  25        8.97        9.18      2.15 o 
  -2   3  25        8.21        6.64      2.58 o 
  -1   3  25        0.13       -1.83      1.36 o 
   0   3  25       46.50       49.30      3.08 o 
   1   3  25       39.66       42.85      2.98 o 
   2   3  25       76.58       78.63      4.72 o 
   3   3  25       10.41        8.66      1.89 o 
   4   3  25        1.34        1.92      1.54 o 
   5   3  25        2.23        3.16      2.76 o 
   6   3  25        1.79        0.37      2.18 o 
  -6   4  25       41.53       50.74      4.26 o 
  -5   4  25       13.76       23.13      3.17 o 
  -4   4  25        2.69        2.25      1.90 o 
  -3   4  25        0.90       -0.45      1.75 o 
  -2   4  25        6.94        3.85      3.26 o 
  -1   4  25       50.91       54.73      7.44 o 
   0   4  25       25.50       24.71      2.92 o 
   1   4  25        2.56        1.66      1.54 o 
   2   4  25       11.70       14.90      2.21 o 
   3   4  25       10.27       20.11      3.05 o 
   4   4  25        9.96       11.57      2.69 o 
   5   4  25        4.04        1.64      2.44 o 
  -4   5  25        0.00        1.23      2.08 o 
  -3   5  25        5.68        7.06      2.43 o 
  -2   5  25        1.00       -1.36      4.43 o 
  -1   5  25       10.46       10.64      2.89 o 
   0   5  25        1.51       -1.86      1.58 o 
   1   5  25       36.23       43.46      4.75 o 
   2   5  25        8.75        5.79      2.78 o 
   3   5  25        8.65        9.99      2.57 o 
  -8   0  26       20.04       24.04      5.69 o 
  -7   0  26        4.69        5.58      3.69 o 
  -6   0  26       40.02       46.25      6.25 o 
  -5   0  26      140.95      140.82      9.27 o 
  -4   0  26      202.22      206.64     10.89 o 
  -3   0  26       72.69       86.38      5.14 o 
  -2   0  26      676.24      606.24     14.37 o 
  -1   0  26      425.20      359.26      9.73 o 
   0   0  26       21.04       29.51      5.08 o 
   1   0  26     2494.54     2424.02     46.02 o 
   2   0  26      993.32      984.37     17.55 o 
   3   0  26      687.67      677.42     14.39 o 
   4   0  26       53.02       68.20      5.28 o 
   5   0  26        7.87       11.19      2.82 o 
   6   0  26       39.26       47.67      5.80 o 
   7   0  26       65.32       73.47      6.39 o 
  -7   1  26        0.02        0.99      1.91 o 
  -6   1  26        2.86        1.76      2.41 o 
  -5   1  26       95.28       96.34      4.62 o 
  -4   1  26       34.74       37.11      4.40 o 
  -3   1  26      193.09      154.36      5.38 o 
  -2   1  26       31.68       29.74      2.49 o 
  -1   1  26      343.59      336.07      6.72 o 
   0   1  26      566.71      525.64      8.51 o 
   1   1  26        5.82        4.74      1.64 o 
   2   1  26       67.04       74.67      3.67 o 
   3   1  26      243.43      241.44      6.06 o 
   4   1  26      177.22      178.30      5.34 o 
   5   1  26       19.02       18.43      2.48 o 
   6   1  26       32.68       32.84      3.01 o 
   7   1  26        0.52       -0.43      1.62 o 
  -7   2  26       15.29       13.43      3.33 o 
  -6   2  26        3.48        3.03      1.92 o 
  -5   2  26       26.52       21.44      2.78 o 
  -4   2  26        7.06        5.45      1.97 o 
  -3   2  26        6.40        5.06      1.88 o 
  -2   2  26        0.44        1.29      1.61 o 
  -1   2  26        6.54        6.96      1.68 o 
   0   2  26      179.58      188.70      5.20 o 
   1   2  26       17.75       19.11      2.28 o 
   2   2  26       20.58       21.37      2.66 o 
   3   2  26      124.07      120.42      5.53 o 
   4   2  26        0.51        1.62      1.49 o 
   5   2  26       33.04       35.43      3.05 o 
   6   2  26        0.51        3.01      2.17 o 
  -6   3  26        5.81        6.99      3.19 o 
  -5   3  26       32.57       33.71      3.44 o 
  -4   3  26        3.35        4.19      2.61 o 
  -3   3  26        8.15       12.82      4.63 o 
  -2   3  26       30.77       34.04      3.19 o 
  -1   3  26      115.37      126.72      5.10 o 
   0   3  26       22.43       24.90      2.53 o 
   1   3  26        0.00       -1.21      1.36 o 
   2   3  26        0.02        1.29      2.06 o 
   3   3  26        2.50        2.02      1.63 o 
   4   3  26       72.27       77.27      4.29 o 
   5   3  26       31.69       38.41      3.93 o 
   6   3  26        0.57        0.00      1.91 o 
  -5   4  26        1.08        2.02      2.05 o 
  -4   4  26        2.64        7.01      2.29 o 
  -3   4  26       16.03       19.87      5.56 o 
  -2   4  26        2.32       -0.28      2.42 o 
  -1   4  26        6.28        6.44      2.21 o 
   0   4  26        1.09        1.07      1.65 o 
   1   4  26        0.07        0.76      1.55 o 
   2   4  26       98.64       92.80      5.77 o 
   3   4  26       11.84       15.28      2.82 o 
   4   4  26        0.09       -2.10      2.27 o 
  -3   5  26       24.93       30.80      3.64 o 
  -2   5  26        7.81       12.24      3.33 o 
  -1   5  26        7.06        8.25      2.82 o 
   0   5  26       25.65       28.34      4.12 o 
   1   5  26       31.85       42.31      6.73 o 
   2   5  26        1.70        1.39      2.61 o 
  -7   1  27        7.74        1.53      3.73 o 
  -6   1  27        0.20        3.20      2.45 o 
  -5   1  27       65.61       51.89      4.59 o 
  -4   1  27      149.05      146.70      5.51 o 
  -3   1  27       60.63       45.30      3.55 o 
  -2   1  27       29.46       21.48      3.05 o 
  -1   1  27      160.93      156.70      4.77 o 
   0   1  27       51.90       59.33      3.31 o 
   1   1  27       32.66       30.44      3.76 o 
   2   1  27        9.58        9.19      2.06 o 
   3   1  27      188.31      190.10      6.42 o 
   4   1  27        4.40        2.97      1.63 o 
   5   1  27        0.01       -1.52      1.37 o 
   6   1  27        0.70        5.63      1.78 o 
  -7   2  27        6.58        6.98      8.48 o 
  -6   2  27        8.31       -3.15      3.10 o 
  -5   2  27       19.04       20.08      2.85 o 
  -4   2  27        1.83       -0.82      1.57 o 
  -3   2  27        0.18        0.34      1.57 o 
  -2   2  27       79.51       69.00      4.07 o 
  -1   2  27       44.65       33.15      3.99 o 
   0   2  27       94.39       98.12      5.90 o 
   1   2  27       63.85       59.87      4.14 o 
   2   2  27        2.58        5.03      1.79 o 
   3   2  27        0.11       -1.43      1.47 o 
   4   2  27        0.91        2.39      1.59 o 
   5   2  27      174.37      185.45      5.76 o 
   6   2  27       20.19       23.94      5.07 o 
  -6   3  27        0.23       -0.41      1.99 o 
  -5   3  27       19.32       17.82      4.99 o 
  -4   3  27       34.67       31.42      4.86 o 
  -3   3  27        7.20        7.49      2.15 o 
  -2   3  27        2.94        1.92      2.49 o 
  -1   3  27       25.78       21.29      4.47 o 
   0   3  27       26.08       23.01      3.21 o 
   1   3  27       15.84       13.80      2.79 o 
   2   3  27       33.29       32.50      2.85 o 
   3   3  27       22.70       20.66      2.50 o 
   4   3  27        5.88        3.85      2.07 o 
   5   3  27       18.77       22.40      3.34 o 
  -5   4  27       17.36       25.39      4.15 o 
  -4   4  27        2.74        0.22      2.95 o 
  -3   4  27       45.17       60.13      5.44 o 
  -2   4  27       17.74       15.53      3.45 o 
  -1   4  27        0.17       -0.93      2.29 o 
   0   4  27        5.30        2.53      2.03 o 
   1   4  27       11.93       10.06      2.32 o 
   2   4  27        0.85       -0.35      1.44 o 
   3   4  27        1.44       -0.64      1.94 o 
   4   4  27        3.03        0.78      2.14 o 
  -2   5  27        7.09        3.10      2.75 o 
  -1   5  27       24.03       26.79      9.25 o 
   0   5  27       26.57       28.47      4.11 o 
   1   5  27        0.75        0.32      2.19 o 
  -7   0  28        3.08        4.05      3.78 o 
  -6   0  28        0.01       -0.72      3.24 o 
  -5   0  28       12.33        6.66      3.87 o 
  -4   0  28        5.26        6.07      3.51 o 
  -3   0  28        4.46        3.33      2.31 o 
  -2   0  28      290.83      252.62      8.54 o 
  -1   0  28       26.07       19.29      3.27 o 
   0   0  28      152.60      149.26      7.00 o 
   1   0  28      165.51      199.32      7.76 o 
   2   0  28      153.30      176.27      7.51 o 
   3   0  28      134.07      138.01      6.85 o 
   4   0  28        5.17        7.54      2.66 o 
   5   0  28        3.37        2.63      2.19 o 
   6   0  28       28.34       18.58      5.15 o 
  -7   1  28       75.22       97.27      9.31 o 
  -6   1  28        4.72        5.26      2.81 o 
  -5   1  28        0.05       -0.46      2.16 o 
  -4   1  28       41.54       50.54      3.79 o 
  -3   1  28       20.54       19.52      2.81 o 
  -2   1  28       43.53       40.70      2.95 o 
  -1   1  28       26.07       31.44      2.67 o 
   0   1  28        5.87        3.20      1.68 o 
   1   1  28       27.79       21.41      2.50 o 
   2   1  28       74.09       73.73      3.79 o 
   3   1  28       12.45       10.45      2.08 o 
   4   1  28        0.62       -0.97      1.37 o 
   5   1  28       47.50       50.69      3.59 o 
   6   1  28       15.98       23.17      2.78 o 
  -6   2  28       12.78       14.17      5.04 o 
  -5   2  28        0.12       -0.67      1.77 o 
  -4   2  28        3.55        9.09      2.89 o 
  -3   2  28       24.99       25.55      5.64 o 
  -2   2  28        0.63        0.58      1.74 o 
  -1   2  28       57.88       52.56      3.23 o 
   0   2  28        0.03       -1.99      1.32 o 
   1   2  28        6.81        9.24      2.09 o 
   2   2  28       39.10       32.31      2.93 o 
   3   2  28        0.51        0.63      1.49 o 
   4   2  28       50.23       48.31      3.40 o 
   5   2  28        0.18        1.02      1.58 o 
   6   2  28       10.65       15.26      3.19 o 
  -5   3  28        0.00        1.32      3.51 o 
  -4   3  28        3.17        5.41      2.78 o 
  -3   3  28        0.74       -1.26      2.77 o 
  -2   3  28       64.35       56.31      3.98 o 
  -1   3  28       25.80       26.44      3.14 o 
   0   3  28        3.60        3.46      2.00 o 
   1   3  28       64.46       60.33      3.60 o 
   2   3  28        4.16        5.04      1.73 o 
   3   3  28        2.82        5.02      1.81 o 
   4   3  28        2.74        3.07      1.73 o 
   5   3  28        4.29        4.47      2.53 o 
  -4   4  28        0.40        1.99      2.33 o 
  -3   4  28        0.12       -1.44      2.40 o 
  -2   4  28        5.32        2.92      6.03 o 
  -1   4  28        4.05        2.70      1.99 o 
   0   4  28       20.53       23.29      5.41 o 
   1   4  28       33.23       35.55      4.92 o 
   2   4  28       11.16       12.24      2.26 o 
   3   4  28        0.01       -0.84      2.03 o 
  -6   1  29        0.01       -0.95      2.31 o 
  -5   1  29        1.37        1.92      3.62 o 
  -4   1  29       25.45       33.01      4.83 o 
  -3   1  29        4.13        5.91      2.64 o 
  -2   1  29        9.63        9.54      2.01 o 
  -1   1  29       14.55       17.13      2.34 o 
   0   1  29        2.42       -0.31      1.46 o 
   1   1  29      168.97      173.07      5.64 o 
   2   1  29       16.60       17.51      2.53 o 
   3   1  29      129.81      141.13      5.04 o 
   4   1  29       43.10       43.20      4.28 o 
   5   1  29       46.33       48.85      5.08 o 
  -6   2  29        7.48        2.52      4.32 o 
  -5   2  29        4.92        3.75      2.17 o 
  -4   2  29        2.06        2.32      1.99 o 
  -3   2  29       54.84       59.43      4.01 o 
  -2   2  29       44.88       43.85      3.81 o 
  -1   2  29        3.16        1.09      1.77 o 
   0   2  29       14.40       15.38      2.30 o 
   1   2  29        6.85        5.49      1.87 o 
   2   2  29        6.29        3.03      1.67 o 
   3   2  29       80.23       72.45      5.34 o 
   4   2  29       62.98       64.03      3.86 o 
   5   2  29       58.56       58.52      3.86 o 
  -5   3  29        5.28        1.40      2.86 o 
  -4   3  29        1.03        0.14      4.79 o 
  -3   3  29       12.47        7.62      2.27 o 
  -2   3  29       20.88       21.79      2.96 o 
  -1   3  29       40.64       32.62      3.43 o 
   0   3  29        9.43       12.36      2.59 o 
   1   3  29       69.85       83.62      5.46 o 
   2   3  29       43.51       54.63      4.50 o 
   3   3  29        0.56       -1.99      1.33 o 
   4   3  29        7.65        6.82      2.47 o 
  -3   4  29        4.25        6.40      3.20 o 
  -2   4  29        4.61        5.56      3.42 o 
  -1   4  29        9.27       10.15      3.30 o 
   0   4  29        0.62        2.95      2.04 o 
   1   4  29        6.26        0.35      3.07 o 
   2   4  29       11.20       12.63      2.38 o 
  -6   0  30        0.00        7.15      4.27 o 
  -5   0  30        3.36        0.45      3.69 o 
  -4   0  30        0.37       -1.80      3.01 o 
  -3   0  30        1.63        3.08      2.65 o 
  -2   0  30       60.94       55.43      4.88 o 
  -1   0  30       95.29       84.33      5.70 o 
   0   0  30       76.86       81.96      5.61 o 
   1   0  30        8.74        7.05      5.80 o 
   2   0  30        1.06       -0.57      2.07 o 
   3   0  30        0.10        1.41      2.31 o 
   4   0  30        1.47        2.81      2.37 o 
   5   0  30       24.76       39.89      4.70 o 
  -6   1  30       17.33       15.04      3.57 o 
  -5   1  30       39.25       54.53      5.12 o 
  -4   1  30        1.45        3.92      2.04 o 
  -3   1  30       27.86       26.14      3.18 o 
  -2   1  30        7.26       11.09      2.43 o 
  -1   1  30       32.75       30.31      2.80 o 
   0   1  30        1.81       -1.08      1.43 o 
   1   1  30       69.67       65.38      3.70 o 
   2   1  30       12.36       10.35      2.16 o 
   3   1  30       53.41       46.86      3.41 o 
   4   1  30       23.96       28.33      2.96 o 
   5   1  30       25.16       28.27      3.07 o 
  -5   2  30        5.68        8.86      3.22 o 
  -4   2  30        4.90        5.01      2.13 o 
  -3   2  30       15.90       15.78      2.65 o 
  -2   2  30       13.14       14.93      2.58 o 
  -1   2  30       86.85       91.91      4.89 o 
   0   2  30       11.03       10.72      2.17 o 
   1   2  30        4.03        3.07      2.67 o 
   2   2  30       13.65       13.92      2.31 o 
   3   2  30        6.14        4.78      1.85 o 
   4   2  30        8.73       13.22      2.39 o 
  -4   3  30       26.84       36.46      4.72 o 
  -3   3  30        0.02       -0.03      1.96 o 
  -2   3  30       25.68       26.66      4.41 o 
  -1   3  30        0.63        0.31      1.87 o 
   0   3  30       17.04       17.14      2.80 o 
   1   3  30        3.71        3.74      1.79 o 
   2   3  30       48.55       52.88      3.57 o 
   3   3  30        1.15        0.39      1.67 o 
  -2   4  30       61.99       74.92      6.43 o 
  -1   4  30        7.72       10.31      2.69 o 
   0   4  30       30.64       38.88      3.82 o 
   1   4  30       45.20       49.26      4.07 o 
  -5   1  31        3.70        4.73      2.94 o 
  -4   1  31       20.80       30.99      3.48 o 
  -3   1  31        0.02        1.56      1.90 o 
  -2   1  31        1.25        1.71      2.51 o 
  -1   1  31        3.36        4.13      1.68 o 
   0   1  31        8.39        7.97      3.08 o 
   1   1  31       33.29       31.16      2.96 o 
   2   1  31        6.60        5.53      2.48 o 
   3   1  31        7.09        8.90      2.15 o 
   4   1  31        9.67       12.36      2.31 o 
  -4   2  31       14.40       13.69      2.74 o 
  -3   2  31        6.49        9.97      2.40 o 
  -2   2  31       10.80       11.12      4.35 o 
  -1   2  31       16.01       19.69      2.96 o 
   0   2  31        0.29        0.24      1.57 o 
   1   2  31       13.87       16.66      2.71 o 
   2   2  31       34.93       40.62      3.75 o 
   3   2  31        5.38        6.55      1.96 o 
   4   2  31        5.52        8.49      2.12 o 
  -3   3  31        7.23       16.68      2.86 o 
  -2   3  31        6.48       12.48      2.89 o 
  -1   3  31        6.18        4.10      2.41 o 
   0   3  31        8.19        6.64      2.52 o 
   1   3  31        1.28       -0.12      1.71 o 
   2   3  31        4.32        3.37      1.85 o 
  -5   0  32        3.32       -0.54      4.18 o 
  -4   0  32       40.75       47.60      7.02 o 
  -3   0  32        3.11        2.88      3.69 o 
  -2   0  32       11.30       14.43      3.27 o 
  -1   0  32       11.50       20.13      3.84 o 
   0   0  32       34.54       41.30      5.80 o 
   1   0  32       80.88       86.13      6.14 o 
   2   0  32       62.17       67.78      5.66 o 
   3   0  32        9.59        6.66      2.90 o 
   4   0  32        4.25        4.49      2.84 o 
  -4   1  32       19.67       20.72      3.93 o 
  -3   1  32        9.03       11.75      2.67 o 
  -2   1  32        4.92        7.20      2.34 o 
  -1   1  32       32.44       36.05      3.08 o 
   0   1  32        8.41        6.08      1.95 o 
   1   1  32        2.29        3.66      1.85 o 
   2   1  32        5.88        6.60      2.05 o 
   3   1  32        3.47        1.74      1.78 o 
   4   1  32       44.52       44.52      5.39 o 
  -4   2  32        0.11       -0.26      2.02 o 
  -3   2  32        3.22        2.16      2.00 o 
  -2   2  32       42.76       51.68      4.12 o 
  -1   2  32        5.36        3.99      2.09 o 
   0   2  32        4.35        5.93      1.97 o 
   1   2  32       15.95       17.91      2.97 o 
   2   2  32        0.45       -1.18      1.56 o 
   3   2  32       15.38       14.80      2.95 o 
  -2   3  32        0.93        2.42      2.48 o 
  -1   3  32       27.93       27.53      4.70 o 
   0   3  32       37.53       41.46      5.22 o 
   1   3  32        3.35        2.45      1.84 o 
  -4   1  33       34.77       36.48      4.77 o 
  -3   1  33        1.05        1.34      1.98 o 
  -2   1  33        3.44        2.83      2.19 o 
  -1   1  33        2.09        2.00      1.77 o 
   0   1  33        0.07        2.28      1.79 o 
   1   1  33        5.17        8.43      2.24 o 
   2   1  33        0.00       -0.33      1.68 o 
   3   1  33        2.39        2.39      1.88 o 
  -3   2  33       20.97       24.10      4.49 o 
  -2   2  33        3.83        3.97      2.12 o 
  -1   2  33        0.00       -1.05      1.81 o 
   0   2  33        0.16        1.32      1.78 o 
   1   2  33        1.37        3.86      2.02 o 
   2   2  33        0.04       -0.33      2.05 o 
  -3   0  34        0.79        6.30      4.36 o 
  -2   0  34       43.58       55.49      5.37 o 
  -1   0  34        0.10       -1.53      2.46 o 
   0   0  34       51.19       54.91      5.44 o 
   1   0  34        3.07        3.90      2.75 o 
   2   0  34        0.83        1.81      2.56 o 
  -2   1  34       28.22       23.55      3.33 o 
  -1   1  34        0.03       -0.63      1.74 o 
   0   1  34        0.24       -0.10      1.74 o 
   1   1  34       17.39       18.77      2.77 o 
                                                 
